# Supplementary material for: Comparative authentication of Hypericum perforatum herbal products using DNA metabarcoding, TLC and HPLC-MS
Source: Sci Rep. 2017 May 2;7:1291. doi: 10.1038/s41598-017-01389-w (PMC5431008; doi:10.1038/s41598-017-01389-w)
Supplement: Supplementary file 2 — Supplementary Data S7 [file 41598_2017_1389_MOESM2_ESM.xls]

## Sheet: Reads_ITS1
	Sample no.	3	5	6	8	10	15	21	24	27	29	30	32	35	37	38	39	42	43	44	46	48	51	55	59	61	65	71	72	73	74	75	76	77	78
Family name	Species name	No. of reads (nrITS1)	No. of reads (nrITS1)	No. of reads (nrITS1)	No. of reads (nrITS1)	No. of reads (nrITS1)	No. of reads (nrITS1)	No. of reads (nrITS1)	No. of reads (nrITS1)	No. of reads (nrITS1)	No. of reads (nrITS1)	No. of reads (nrITS1)	No. of reads (nrITS1)	No. of reads (nrITS1)	No. of reads (nrITS1)	No. of reads (nrITS1)	No. of reads (nrITS1)	No. of reads (nrITS1)	No. of reads (nrITS1)	No. of reads (nrITS1)	No. of reads (nrITS1)	No. of reads (nrITS1)	No. of reads (nrITS1)	No. of reads (nrITS1)	No. of reads (nrITS1)	No. of reads (nrITS1)	No. of reads (nrITS1)	No. of reads (nrITS1)	No. of reads (nrITS1)	No. of reads (nrITS1)	No. of reads (nrITS1)	No. of reads (nrITS1)	No. of reads (nrITS1)	No. of reads (nrITS1)	No. of reads (nrITS1)	Occurring in # samples	Occurence within all (34) products (%)
Compositae	Achillea alpina L.	0	0	0	0	0	0	0	0	0	0	0	0	0	0	0	0	0	0	180	0	0	0	0	0	0	0	0	0	0	0	0	0	0	0	1	0.0294118
Compositae	Achillea millefolium L.	0	335	0	0	0	1158	235	0	0	612	0	0	0	7243	3337	60	0	415	399	0	0	0	0	47	399	0	50	0	113	1128	478	4882	5506	2865	18	0.529412
Compositae	Achillea ptarmica L.	0	0	0	0	0	0	0	0	0	0	0	0	0	0	0	0	0	0	0	0	0	0	0	0	0	0	0	0	0	0	0	0	0	0	0	0
Compositae	Achillea cretica L. (syn. Achillea santolina)	0	0	0	0	0	0	0	160	0	0	0	0	0	0	0	0	0	0	5969	0	34	0	871	0	0	416	0	0	0	0	0	0	0	0	5	0.147059
Compositae	Achillea wilsoniana (Heimerl) Hand.-Mazz.	0	0	0	0	0	0	0	10	0	0	0	45	0	0	0	0	0	0	0	0	0	0	0	0	0	0	0	0	0	0	0	0	0	0	2	0.0588235
Rosaceae	Agrimonia parviflora Sol. (syn. Agrimonia eupatoria)	0	0	0	0	0	0	0	0	0	0	0	0	0	0	0	0	0	0	0	0	0	0	0	0	0	0	0	0	0	0	0	0	0	0	0	0
Poaceae	Agrostis gigantea Roth	0	0	0	0	0	0	0	0	0	0	0	0	0	0	0	0	0	0	0	0	0	0	0	0	0	0	0	0	0	0	0	0	0	0	0	0
Poaceae	Agrostis petriei Hack.	0	0	0	0	0	0	0	0	0	0	0	11	0	0	0	0	0	0	0	0	0	0	0	0	0	0	64	0	0	0	0	0	0	0	2	0.0588235
Poaceae	Agrostis sp.	0	0	0	0	0	0	859	0	0	0	0	0	0	0	433	0	0	0	368	0	0	0	0	0	0	0	0	0	0	0	0	0	0	0	3	0.0882353
Lamiaceae	Ajuga ciliata Bunge	0	0	0	0	0	0	0	0	0	0	0	0	0	0	0	0	0	0	0	0	0	0	0	0	0	0	0	0	0	0	0	0	0	0	0	0
Asparagaceae	Albuca fragrans Jacq.	0	0	0	0	0	0	0	0	0	0	0	0	0	0	0	0	0	0	0	0	0	0	0	0	0	0	0	0	0	0	0	0	0	0	0	0
Malvaceae	Althaea officinalis L.	0	0	0	0	0	0	0	0	0	0	0	0	0	0	5175	0	0	27	0	13	0	0	0	0	0	0	0	0	0	0	0	0	0	0	3	0.0882353
Amaranthaceae	Amaranthus retroflexus L.	0	0	0	0	0	0	0	0	0	0	0	0	0	0	0	0	0	0	0	0	0	0	0	0	0	0	0	0	0	0	0	0	0	0	0	0
Amaranthaceae	Amaranthus hybridus L.	0	0	0	0	0	0	0	0	0	0	0	0	0	151	0	0	0	0	0	1496	51	0	0	0	0	0	0	0	0	0	0	0	0	0	3	0.0882353
Compositae	Anthemis cotula L.	0	0	0	0	0	0	0	0	0	0	0	0	0	0	0	0	0	0	0	0	0	0	0	0	0	0	0	0	0	0	48	2426	0	0	2	0.0588235
Poaceae	Anthosachne sp.	0	0	0	0	0	0	0	0	0	0	0	0	0	0	0	0	0	0	0	0	0	0	0	0	0	303	0	0	0	0	0	0	0	0	1	0.0294118
Poaceae	Anthoxanthum odoratum L.	0	0	0	0	0	0	0	0	0	0	0	0	0	0	0	0	0	0	0	0	0	0	0	0	0	0	0	0	0	0	0	0	0	0	0	0
Poaceae	Apera spica-venti (L.) P.Beauv.	0	0	0	0	0	0	0	0	0	0	0	0	0	0	0	0	0	0	0	0	0	0	0	0	0	0	0	0	0	0	0	0	0	0	0	0
Compositae	Arctium lappa L.	0	0	0	0	0	0	0	0	0	0	0	23	0	0	0	0	0	0	0	0	0	0	0	0	0	0	0	0	0	0	0	0	0	1334	2	0.0588235
Poaceae	Arrhenatherum elatius (L.) P.Beauv. ex J.Presl & C.Presl.	0	0	0	0	0	0	0	0	0	0	0	0	0	0	0	0	0	0	0	0	0	0	0	0	0	0	0	0	0	0	0	0	0	0	0	0
Compositae	Artemisia absinthium L.	0	0	0	0	0	0	0	0	0	0	0	0	0	0	0	0	0	0	0	0	0	0	0	0	0	0	0	0	69	0	0	0	0	0	1	0.0294118
Compositae	Artemisia japonica Thunb.	0	0	0	0	0	0	0	0	0	0	0	0	0	0	0	0	0	0	0	0	4353	0	0	0	0	0	0	0	0	0	0	0	0	0	1	0.0294118
Compositae	Artemisia vulgaris L.	0	0	0	0	0	0	0	0	0	0	0	0	0	0	0	0	0	0	0	0	0	0	0	0	0	0	0	0	0	0	0	0	0	0	0	0
Amaranthaceae	Atriplex australasica Moq.	0	0	0	0	0	0	0	0	0	0	0	0	0	0	0	0	0	0	0	34	0	0	0	0	0	0	0	0	0	0	0	0	0	0	1	0.0294118
Amaranthaceae	Atriplex patula L.	0	0	0	0	0	0	0	0	0	0	0	0	0	0	0	0	0	0	0	0	0	0	0	0	0	0	0	0	0	0	0	0	0	0	0	0
Betulaceae	Betula populifolia Marshall	0	0	0	0	0	37	0	0	0	0	0	0	0	0	0	0	0	0	0	0	352	0	0	0	0	0	0	0	0	0	0	0	0	0	2	0.0588235
Poaceae	Brachypodium pinnatum (L.) P.Beauv.	0	0	0	0	0	0	0	0	0	0	0	0	0	0	0	0	0	0	0	0	0	0	0	0	0	0	0	0	0	0	0	0	0	0	0	0
Brassicaceae	Brassica oleracea L.	0	0	0	0	0	0	0	0	0	0	0	0	0	0	0	0	0	0	0	0	44	0	0	0	0	0	0	0	0	0	0	0	0	0	1	0.0294118
Poaceae	Bromus arvensis L.	0	0	0	0	0	0	0	0	0	0	0	0	0	0	26	0	0	0	0	0	0	0	0	0	0	0	0	0	0	0	0	0	0	0	1	0.0294118
Poaceae	Bromus japonicus Thunb.	0	0	0	0	0	0	0	0	224	0	490	11	0	0	0	0	0	0	0	0	0	0	0	0	0	0	0	0	0	0	0	0	0	0	3	0.0882353
Poaceae	Bromus secalinus L.	0	0	0	0	0	0	0	0	0	0	0	0	0	0	16	0	0	0	0	0	0	0	0	0	0	0	0	0	0	0	0	0	0	0	1	0.0294118
Moraceae	Broussonetia papyrifera (L.) L'Hér. ex Vent.	0	0	0	0	0	0	0	0	0	0	0	0	0	0	0	0	0	57	0	0	0	0	0	0	0	0	0	0	0	0	0	0	0	0	1	0.0294118
Poaceae	Calamagrostis epigejos (L.) Roth	0	0	0	0	0	0	0	0	0	0	0	0	0	0	0	0	0	0	0	0	0	0	0	0	0	0	0	0	0	0	0	0	0	0	0	0
Compositae	Calendula officinalis L.	0	0	0	0	0	0	0	0	0	0	0	12	327	0	0	63	4664	655	0	0	0	0	0	0	0	10	0	0	0	38	1317	144	187	362	11	0.323529
Compositae	Calendula suffruticosa Vahl	0	0	0	0	0	0	0	0	0	0	0	0	10	0	0	0	0	0	0	0	0	0	0	0	0	0	0	0	0	38	0	0	0	0	2	0.0588235
Ericaceae	Calluna vulgaris (L.) Hull	0	0	0	0	0	0	0	0	0	0	0	0	0	0	0	0	0	0	45	0	0	0	0	0	0	0	0	0	0	0	0	0	0	0	1	0.0294118
Convolvulaceae	Calystegia sepium (L.) R. Br.	0	0	0	0	0	0	0	0	0	0	0	0	0	912	0	0	0	0	0	0	0	0	0	0	0	0	0	0	0	0	0	0	0	0	1	0.0294118
Brassicaceae	Capsella bursa-pastoris (L.) Medik.	0	0	0	0	0	0	0	0	0	0	0	56	0	0	0	0	0	0	0	0	0	0	0	0	0	0	0	0	0	8391	0	0	0	0	2	0.0588235
Betulaceae	Carpinus betulus L.	0	0	0	0	0	0	0	0	0	585	0	0	0	0	0	0	0	0	0	0	0	0	0	0	0	0	0	0	0	0	0	0	0	0	1	0.0294118
Compositae	Carthamus tinctorius L.	0	0	0	0	0	0	0	0	0	0	0	0	0	0	0	0	0	0	0	0	0	0	0	0	0	0	0	0	30	0	0	0	0	0	1	0.0294118
Compositae	Centaurea benedicta (L.) L.	0	0	0	0	0	0	0	0	0	0	0	19	0	0	0	0	0	0	0	0	0	0	0	0	0	0	0	0	0	0	0	0	0	0	1	0.0294118
Compositae	Cyanus segetum Hill (syn. Centaurea cyanus L.)	0	0	0	0	0	0	0	0	0	0	0	12	0	0	0	0	0	0	0	0	0	0	0	0	0	0	248	0	0	884	0	0	0	0	3	0.0882353
Compositae	Centaurea jacea L.	0	0	0	0	0	0	71	0	0	0	0	0	0	0	0	0	0	0	0	0	0	0	0	0	0	0	0	0	0	0	0	0	593	0	2	0.0588235
Compositae	Centaurea nigra L.	0	0	0	0	0	0	0	0	0	0	0	0	0	0	0	0	0	0	0	0	0	0	0	0	0	0	0	0	0	0	0	0	0	0	0	0
Gentianaceae	Centaurium erythraea Rafn	0	0	0	0	0	0	0	0	0	0	0	0	0	0	0	0	0	0	0	0	0	0	0	0	0	0	0	0	0	0	0	0	66	0	1	0.0294118
Papaveraceae	Chelidonium majus L.	0	0	0	0	26756	0	0	0	0	0	0	22	11281	0	0	4025	0	0	0	0	0	33	0	0	0	1424	0	0	0	3293	1677	2211	16694	0	10	0.294118
Amaranthaceae	Chenopodium album L.	0	0	0	0	0	0	0	0	0	0	0	0	0	0	612	0	0	0	0	821	266	0	0	0	0	0	0	0	0	0	0	0	0	0	3	0.0882353
Amaranthaceae	Chenopodium ficifolium Sm.	0	0	0	0	0	0	0	0	0	0	0	0	0	0	0	0	0	0	0	0	0	0	0	0	0	0	0	0	0	0	0	0	0	0	0	0
Compositae	Cichorium intybus L.	0	0	0	0	0	0	0	0	0	0	0	0	0	0	0	0	0	0	0	0	0	0	0	0	0	0	0	1362	0	15	0	102	2678	0	4	0.117647
Compositae	Cirsium arvense (L.) Scop.	0	0	0	0	0	0	0	0	0	0	0	0	0	0	0	0	0	0	0	0	0	0	0	0	0	0	0	109	0	0	0	0	0	0	1	0.0294118
Compositae	Cirsium eriophorum (L.) Scop.	0	0	0	0	0	0	0	0	0	0	0	0	0	0	0	0	0	0	0	0	0	0	0	0	0	0	0	0	0	0	0	0	0	0	0	0
Compositae	Cirsium setidens (Dunn) Nakai	0	0	0	0	0	931	33	14	13	0	46	12	0	0	0	0	0	219	0	10	203	0	638	0	15	378	0	0	0	0	0	0	0	1660	13	0.382353
Compositae	Cirsium tuberosum (L.) All.	0	0	0	0	0	0	0	0	0	0	0	0	0	0	0	0	0	0	0	0	0	0	0	0	0	0	0	0	0	0	0	0	0	0	0	0
Compositae	Cistus salviifolius L.	0	0	0	0	0	0	0	0	0	0	0	0	0	0	0	0	0	0	0	0	0	0	50	0	0	0	0	0	0	0	0	0	0	0	1	0.0294118
Cucurbitaceae	Citrullus lanatus (Thunb.) Matsum. & Nakai	0	0	0	0	0	0	0	0	0	0	0	0	0	0	0	0	0	0	0	0	0	0	0	0	0	0	0	0	0	0	0	0	0	0	0	0
Convolvulaceae	Convolvulus arvensis L.	0	0	0	0	0	0	0	0	0	149	0	0	0	949	2449	0	0	36	0	0	0	0	0	0	0	0	0	10	0	0	0	0	0	0	5	0.147059
Compositae	Erigeron canadensis L.	0	0	0	0	0	0	0	0	0	0	0	0	0	0	0	0	0	0	0	0	0	0	0	0	0	0	0	0	0	0	0	0	0	0	0	0
Apiaceae	Coriandrum sativum L.	0	0	0	0	0	0	0	0	0	0	0	0	0	0	0	0	0	0	0	0	0	0	0	0	0	0	0	0	10	0	0	0	0	0	1	0.0294118
Betulaceae	Corylus avellana L.	0	0	0	0	0	0	0	0	0	0	0	0	0	0	0	0	0	0	0	0	0	0	0	0	0	0	0	7218	0	0	0	0	0	0	1	0.0294118
Rosaceae	Crataegus laevigata (Poir.) DC.	0	0	0	0	0	0	0	0	0	0	0	0	0	0	0	0	0	0	0	0	0	0	0	0	0	0	0	10	0	0	0	0	0	0	1	0.0294118
Rosaceae	Crataegus monogyna Jacq.	0	0	0	0	0	0	0	0	0	0	0	0	0	0	0	0	0	0	0	0	0	0	0	0	0	0	0	0	0	0	0	0	0	0	0	0
Compositae	Crepis alpestris (Jacq.) Tausc	0	0	0	0	0	0	0	0	0	0	0	0	0	0	0	0	0	0	0	0	0	0	0	0	0	0	0	0	0	0	395	0	0	0	1	0.0294118
Compositae	Crepis capillaris (L.) Wallr.	0	0	0	0	0	0	0	0	0	0	0	0	0	0	0	0	0	0	12	0	0	0	0	0	0	0	0	0	0	0	0	1590	0	0	2	0.0588235
Compositae	Crepis setosa Haller f.	0	0	0	0	0	0	0	0	0	0	0	0	0	0	0	0	0	0	0	0	0	0	0	0	0	0	0	0	0	0	0	340	0	0	1	0.0294118
Cucurbitaceae	Mukia maderaspatana (L.) M.Roem.	0	0	0	0	0	0	0	0	0	0	0	0	0	0	0	0	0	0	0	0	0	0	0	0	0	0	0	0	0	0	0	0	0	0	0	0
Compositae	Cynara cardunculus L.	0	0	11	0	276	0	0	0	0	0	0	16	0	0	0	0	0	50	0	0	0	0	0	0	2826	2850	0	9954	12	0	0	0	0	0	8	0.235294
Poaceae	Cynodon dactylon (L.) Pers.	0	0	0	0	0	0	0	0	0	0	0	0	0	0	19	0	0	0	0	0	0	0	0	0	0	0	0	0	0	0	0	0	0	0	1	0.0294118
Caryophyllaceae	Dianthus superbus L.	0	0	0	0	0	0	0	0	0	0	0	0	0	0	0	0	0	0	0	0	0	0	0	0	0	0	0	0	48	0	0	0	0	0	1	0.0294118
Compositae	Echinacea angustifolia DC.	0	0	0	0	0	0	0	0	0	0	0	0	0	0	0	0	0	0	0	0	0	0	0	0	0	0	0	0	0	0	0	0	0	0	0	0
Compositae	Echinacea pallida (Nutt.) Nutt.	0	0	0	35	0	743	0	0	0	0	0	0	0	0	0	0	0	0	0	0	0	1520	0	0	0	203	0	0	36	0	0	0	0	2306	6	0.176471
Compositae	Echinacea paradoxa (Norton) Britton	0	0	0	0	0	15	0	0	0	0	0	0	0	0	0	0	0	0	0	0	0	0	0	0	0	0	0	0	259	0	0	0	0	0	2	0.0588235
Compositae	Echinacea purpurea (L.) Moench	0	0	0	0	0	0	0	0	0	0	0	0	0	0	0	0	0	0	0	0	0	0	0	0	0	0	0	0	0	0	0	0	0	0	0	0
Poaceae	Echinochloa crus-galli (L.) P.Beauv.	0	0	0	0	0	0	0	0	0	0	0	22	0	0	0	0	0	0	0	1361	0	0	0	0	0	0	0	98	0	0	0	0	0	0	3	0.0882353
Poaceae	Elymus repens (L.) Gould	0	0	0	0	0	0	0	0	0	0	0	0	0	0	0	0	0	0	0	0	0	0	0	0	0	0	0	0	0	0	0	0	0	0	0	0
Onagraceae	Epilobium microphyllum A.Rich.	0	0	0	0	740	0	0	0	0	0	0	0	0	0	0	0	0	0	0	0	0	0	0	0	0	0	0	0	0	0	0	0	0	0	1	0.0294118
Onagraceae	Epilobium microphyllum A.Rich.	0	0	0	0	0	0	0	0	0	0	0	0	0	0	0	0	0	0	67	0	0	0	0	0	0	0	0	0	0	0	0	0	0	0	1	0.0294118
Onagraceae	Epilobium sikkimense Hausskn.	0	0	0	0	0	0	2737	10	0	0	0	0	0	0	0	0	0	0	59	0	0	0	0	0	0	0	0	0	0	0	0	0	39	0	4	0.117647
Compositae	Erigeron annuus (L.) Pers.	0	0	0	0	0	0	0	0	0	0	0	427	0	0	12	0	0	0	0	0	0	0	0	0	0	0	0	0	0	0	0	0	0	0	2	0.0588235
Compositae	Erigeron morrisonensis Hayata	0	0	0	0	0	0	0	0	0	0	0	0	0	0	0	0	0	0	0	21246	12	0	0	0	0	0	0	0	0	0	0	0	0	0	2	0.0588235
Euphorbiaceae	Euphorbia agraria M.Bieb.	0	0	0	0	0	0	0	0	0	0	31	0	0	0	0	0	0	0	0	0	0	0	0	0	0	0	0	0	0	0	0	0	0	0	1	0.0294118
Orobanchaceae	Euphrasia ostenfeldii (Pugsley) Yeo	0	0	0	0	0	0	0	0	0	0	0	0	0	0	0	0	0	0	0	0	0	0	0	0	0	0	0	0	0	0	0	0	0	0	0	0
Poaceae	Vulpia bromoides (L.) Gray (syn. Festuca bromoides L.)	0	0	0	0	0	0	0	0	0	0	0	0	0	0	0	0	0	0	0	0	0	0	0	0	0	0	0	0	0	0	0	0	0	0	0	0
Poaceae	Festuca gigantea (L.) Vill.	0	0	0	0	0	0	0	0	0	0	0	0	0	0	0	0	0	0	0	0	0	0	0	0	0	0	0	0	0	0	0	0	0	0	0	0
Poaceae	Vulpia myuros (L.) C.C.Gmel. (syn. Festuca myuros L. )	0	0	0	0	0	0	0	0	0	0	0	0	0	0	0	0	0	0	0	0	0	0	0	0	0	0	0	0	0	0	0	0	0	0	0	0
Poaceae	Festuca occidentalis Hook.	0	0	0	0	0	0	0	0	0	0	0	0	0	0	0	0	0	0	95	0	0	0	0	0	0	0	0	0	0	0	0	0	0	0	1	0.0294118
Poaceae	Festuca pratensis Huds.	0	0	0	0	0	0	0	0	0	0	0	359	0	0	0	0	0	0	12	0	0	0	0	0	0	0	0	0	0	0	0	0	0	0	2	0.0588235
Poaceae	Festuca rubra L.	0	0	0	0	0	0	0	0	0	0	0	0	0	0	0	0	0	0	0	0	0	0	0	0	0	0	0	0	0	0	0	0	0	0	0	0
Oleaceae	Fraxinus excelsior L.	0	0	0	0	0	0	0	0	0	0	0	0	0	0	0	0	0	0	0	0	0	0	0	0	6419	0	0	0	0	0	0	0	0	0	1	0.0294118
Compositae	Galinsoga quadriradiata Ruiz & Pav.	0	0	0	0	0	0	0	0	0	0	0	0	0	0	0	0	0	0	0	0	0	0	0	0	0	0	0	0	0	0	0	0	0	0	0	0
Ericaceae	Gaylussacia baccata (Wangenh.) K.Koch	0	0	0	0	0	0	0	0	0	0	0	0	0	0	0	988	0	787	0	0	0	0	0	0	0	0	0	0	0	0	0	0	0	0	2	0.0588235
Gentianaceae	Gentiana asclepiadea L.	0	0	0	0	0	0	0	0	0	0	0	0	0	0	0	0	0	0	0	0	113	0	0	0	0	0	0	0	0	0	0	0	0	2598	2	0.0588235
Gentianaceae	Gentiana prostrata Haenke	0	0	0	0	0	0	0	0	0	0	0	0	0	0	0	0	0	0	0	0	0	0	0	0	0	0	0	0	0	0	0	0	0	0	0	0
Gentianaceae	Gentiana scabra Bunge	0	0	0	0	0	0	0	0	0	0	0	0	0	0	0	0	0	0	0	0	1356	0	0	0	0	0	0	0	0	0	0	0	0	0	1	0.0294118
Geraniaceae	Geranium pratense L.	0	0	0	0	0	0	0	0	0	0	0	0	0	0	0	0	0	0	0	0	0	0	0	0	0	0	0	0	0	0	0	0	0	0	0	0
Geraniaceae	Geranium robertianum L.	0	0	0	0	0	0	0	0	0	0	0	0	0	0	0	0	0	53	0	0	0	0	0	0	0	0	0	0	0	0	0	0	150	0	2	0.0588235
Lamiaceae	Glechoma hederacea L.	0	0	0	0	0	0	0	0	0	0	0	0	0	0	0	0	0	0	0	0	0	0	1061	0	0	0	0	0	0	0	0	0	0	0	1	0.0294118
Leguminosae	Glycyrrhiza glabra L.	0	0	0	0	0	0	0	0	0	0	0	0	0	0	0	0	0	0	0	0	0	0	0	0	0	0	0	0	0	0	0	0	0	80	1	0.0294118
Compositae	Gnaphalium sylvaticum L.	0	0	0	0	0	0	0	0	0	0	0	0	0	0	0	0	0	0	0	0	0	0	0	0	0	0	0	0	0	0	0	0	0	0	0	0
Urticaceae	Gonostegia hirta (Blume ex Hassk.) Miq.	0	0	0	0	0	0	0	0	0	0	0	0	0	0	0	0	0	0	0	0	0	0	0	0	0	0	0	0	0	0	0	0	0	0	0	0
Compositae	Helianthus annuus L.	0	0	0	0	0	0	0	0	0	0	0	0	0	0	13	0	0	0	0	0	0	0	0	0	0	0	0	0	0	0	0	0	324	0	2	0.0588235
Compositae	Hieracium laevigatum Froel.	0	0	0	0	0	0	0	0	0	0	0	0	0	0	0	112	0	0	0	0	0	0	0	0	0	0	0	0	0	0	0	0	0	0	1	0.0294118
Compositae	Pilosella plaicensis (Woł.) Soják (Hieracium fuscescens (Nägeli & Peter) Zahn)	0	0	0	0	0	0	0	0	0	0	0	0	0	0	0	0	0	0	0	0	0	0	0	0	0	0	0	0	0	0	0	0	0	0	0	0
Compositae	Pilosella stoloniflora (Waldst. & Kit.) F.W.Schultz & Sch.Bip. (Hieracium stoloniflorum Waldst. & Kit.)	0	0	0	0	0	0	0	0	0	0	0	0	0	0	0	0	0	0	0	0	0	0	0	0	0	0	0	0	0	0	0	0	0	0	0	0
Poaceae	Holcus lanatus L.	0	0	0	0	0	0	0	0	0	0	0	0	0	0	0	0	0	0	0	0	0	0	0	0	0	0	0	0	0	0	0	0	0	0	0	0
Poaceae	Hordeum vulgare L.	0	0	0	0	0	318	0	0	0	0	0	0	0	0	0	0	0	4020	0	0	0	0	0	0	0	0	0	0	0	0	0	0	0	0	2	0.0588235
Cannabaceae	Humulus lupulus L.	0	0	0	0	2607	0	0	0	0	0	0	0	0	0	0	587	0	0	0	31	0	0	0	0	0	666	0	0	0	560	0	0	0	0	5	0.147059
Hypericaceae	Hypericum hirsutum L.	0	0	0	0	0	0	129	0	0	0	0	0	0	0	0	0	0	0	0	0	0	0	0	0	0	0	0	0	0	0	0	0	0	0	1	0.0294118
Hypericaceae	Hypericum humifusum L.	0	0	0	0	0	0	46	85	92	0	0	0	0	0	0	35	0	0	2663	1801	28	0	0	0	0	0	0	0	0	0	0	0	0	69	8	0.235294
Hypericaceae	Hypericum perforatum L.	12	0	336	97	59	171	6856	6409	4743	0	3886	214	0	168	476	407	0	0	29663	9441	652	308	3387	50	40	309	0	429	0	17	4455	535	68	0	26	0.764706
Hypericaceae	Hypericum tetrapterum Fr.	0	0	0	0	0	0	42	0	0	0	197	0	0	0	0	0	0	10	151	77	0	0	0	0	0	0	0	0	0	0	0	0	0	0	5	0.147059
Lamiaceae	Hyssopus macranthus Boriss.	0	0	0	0	0	0	0	0	0	0	0	0	0	0	0	0	0	0	0	0	0	0	0	0	0	0	0	0	0	0	0	0	0	0	0	0
Lamiaceae	Hyssopus officinalis L.	0	0	0	0	0	0	0	0	0	0	0	0	0	0	0	217	0	0	0	0	0	0	0	0	0	0	0	0	0	0	0	0	0	0	1	0.0294118
Convolvulaceae	Ipomoea cairica (L.) Sweet	0	0	0	0	0	0	0	0	0	0	0	0	0	0	0	0	0	0	0	0	0	0	0	0	0	0	0	0	0	0	0	0	0	0	0	0
Convolvulaceae	Ipomoea indica (Burm.) Merr.	0	0	0	0	0	0	0	0	0	0	0	0	0	0	0	0	0	0	0	0	0	0	0	0	0	0	0	0	0	0	0	0	0	0	0	0
Convolvulaceae	Ipomoea nil (L.) Roth	0	0	0	0	0	0	0	0	0	0	0	0	0	0	0	0	0	0	0	0	0	0	0	0	0	0	0	0	0	0	0	0	0	0	0	0
Convolvulaceae	Ipomoea obscura (L.) Ker Gawl.	0	0	0	0	0	0	0	0	0	0	0	0	0	0	0	0	0	0	0	0	0	0	0	0	0	0	0	0	0	0	0	0	0	0	0	0
Convolvulaceae	Ipomoea pubescens Lam.	0	0	0	0	0	0	0	0	0	0	0	0	0	0	0	0	0	0	0	0	0	0	0	0	0	0	0	0	0	0	0	0	0	0	0	0
Compositae	Jacobaea vulgaris Gaertn.	0	0	0	0	0	0	0	0	0	0	0	0	0	0	0	0	0	0	0	0	0	0	0	0	0	0	0	0	0	0	0	0	0	0	0	0
Juglandaceae	Juglans regia L.	0	0	0	0	0	0	0	254	0	0	0	28	0	0	0	2894	0	0	0	0	0	0	0	0	0	0	0	0	0	0	33	0	0	1010	5	0.147059
Compositae	Lactuca muralis (L.) Fresen.	0	0	0	0	0	0	0	0	0	0	0	0	0	0	0	0	0	0	0	0	0	0	0	0	0	0	0	0	0	0	0	0	0	1055	1	0.0294118
Compositae	Lactuca saligna L.	0	0	0	0	0	0	0	0	0	0	0	0	0	0	0	0	0	0	0	0	0	0	0	0	0	0	0	132	0	0	0	0	0	0	1	0.0294118
Compositae	Lactuca serriola L.	0	0	0	0	0	0	0	0	0	0	0	0	0	0	0	0	0	0	0	0	0	0	0	0	0	0	0	0	0	0	0	0	0	0	0	0
Compositae	Lapsana communis L.	0	0	0	0	0	0	0	0	0	0	0	0	0	0	0	0	0	0	0	0	0	0	0	0	0	0	0	0	0	0	0	0	0	0	0	0
Lamiaceae	Lavandula angustifolia Mill.	0	64	0	0	0	0	0	0	0	0	0	0	0	0	0	0	0	0	0	0	0	0	0	0	0	0	0	0	0	0	0	0	0	0	1	0.0294118
Compositae	Leontodon hispidus L.	0	0	0	0	0	0	0	0	0	0	0	0	0	0	0	0	0	0	0	0	0	0	0	0	0	0	0	0	0	0	0	0	0	0	0	0
Lamiaceae	Leonurus cardiaca L.	0	20	0	0	0	0	0	0	0	0	0	0	0	0	0	2289	0	0	0	0	0	0	0	0	0	0	0	0	0	0	0	0	0	0	2	0.0588235
Lamiaceae	Leonurus glaucescens Bunge	0	0	0	0	0	0	0	0	0	0	0	0	0	0	0	0	0	0	0	0	0	0	0	0	0	0	0	0	0	0	0	0	0	0	0	0
Brassicaceae	Lepidium sativum L.	0	0	0	0	0	0	0	0	0	0	0	0	0	0	0	0	0	0	0	13	0	0	0	0	0	0	0	0	0	0	0	0	0	0	1	0.0294118
Compositae	Leucanthemum vulgare (Vaill.) Lam.	0	0	0	0	0	0	0	0	0	0	0	0	0	0	0	0	0	0	0	0	0	0	0	0	0	0	0	0	0	0	0	0	0	0	0	0
Oleaceae	Ligustrum lucidum W.T.Aiton	0	0	0	0	0	0	0	0	0	0	0	0	0	0	0	0	0	10	0	0	0	0	0	0	0	0	0	0	0	0	0	0	0	0	1	0.0294118
Poaceae	Lolium perenne L.	0	0	0	0	0	0	0	0	0	0	0	0	0	0	0	0	0	0	31	0	0	0	0	0	0	0	0	0	0	0	0	0	0	0	1	0.0294118
Lythraceae	Lythrum salicaria L.	0	0	0	0	0	0	0	0	0	0	0	0	0	0	0	0	0	0	0	0	0	0	0	0	0	0	0	0	0	0	0	0	0	0	0	0
Malvaceae	Malva pusilla Sm.	0	0	0	0	0	0	0	0	0	0	0	0	0	0	62	0	0	0	0	14	0	0	0	0	0	0	0	0	0	0	0	0	0	0	2	0.0588235
Compositae	Matricaria chamomilla L.	0	0	0	0	0	0	0	83	0	0	0	0	0	0	0	0	0	0	1322	0	10	0	752	0	0	85	0	0	0	0	0	0	0	0	5	0.147059
Leguminosae	Medicago sativa L.	0	0	0	0	0	0	0	0	0	0	0	0	0	0	0	0	0	0	0	0	0	0	0	0	0	0	0	133	0	0	0	0	0	0	1	0.0294118
Leguminosae	Melilotus officinalis (L.) Pall.	0	0	0	0	0	0	0	0	0	0	0	0	0	0	0	0	0	0	0	0	0	0	0	0	0	0	0	0	0	0	0	79	0	0	1	0.0294118
Lamiaceae	Melissa officinalis L.	0	0	0	0	14	1797	0	0	0	0	0	65	0	0	0	712	32164	5783	0	1872	25	0	6462	0	0	2648	211996	0	0	0	0	0	0	0	11	0.323529
Lamiaceae	Mentha × piperita L.	0	0	0	0	0	0	0	0	0	0	0	0	0	0	0	0	0	0	0	0	0	0	0	0	0	0	0	0	0	0	0	0	0	0	0	0
Lamiaceae	Mentha pulegium L.	0	0	0	0	0	0	0	0	0	0	0	56	0	0	0	0	0	0	0	0	0	0	0	0	0	0	0	0	0	0	0	0	0	0	1	0.0294118
Lamiaceae	Mentha spicata L.	0	0	0	0	0	0	0	0	0	0	0	0	22	0	0	0	0	0	0	0	0	0	0	635	1075	0	0	0	0	1531	485	87	0	0	6	0.176471
Moraceae	Morus alba L.	0	0	0	0	0	0	0	0	0	0	0	0	0	0	0	70	0	0	0	0	0	0	0	0	0	0	0	0	0	0	0	0	0	0	1	0.0294118
Boraginaceae	Myosotis arvensis (L.) Hill	0	0	0	0	0	0	0	0	0	0	0	0	0	0	0	0	0	0	0	0	0	0	0	0	0	0	0	0	0	0	0	0	0	0	0	0
Nitrariaceae	Nitraria roborowskii Kom.	0	0	0	0	0	0	0	0	0	0	0	0	0	0	0	0	0	0	0	0	0	0	0	0	0	0	0	0	0	0	0	0	0	0	0	0
Lamiaceae	Ocimum basilicum L.	0	0	0	0	0	0	0	0	0	0	0	0	0	0	0	0	0	0	0	0	0	0	0	0	0	0	0	0	0	0	0	0	0	0	0	0
Lamiaceae	Origanum vulgare L.	0	0	0	0	0	10	0	275	0	0	26	0	0	0	0	2115	0	18	0	0	0	0	0	0	0	0	0	0	0	0	0	17	0	0	6	0.176471
Araliaceae	Panax ginseng C.A.Mey.	0	0	0	0	0	0	0	0	0	0	0	0	0	0	0	0	0	0	0	0	0	0	0	0	0	0	0	0	0	0	0	0	0	0	0	0
Papaveraceae	Papaver rhoeas L.	0	0	0	0	0	0	0	0	0	0	0	0	0	0	0	0	0	0	0	0	0	0	0	0	0	0	0	0	0	0	0	0	0	0	0	0
Polygonaceae	Persicaria hydropiper (L.) Delarbre	0	0	0	0	0	0	0	0	0	0	0	0	0	0	0	0	0	0	0	0	0	0	0	0	0	0	0	0	0	0	0	0	0	0	0	0
Polygonaceae	Persicaria tinctoria (Aiton) H.Gross	0	0	0	0	24	0	0	0	0	0	0	66	0	0	0	0	0	0	0	0	0	0	0	0	0	0	0	0	0	0	0	13	0	0	3	0.0882353
Polygonaceae	Polygonum viscosum Buch.-Ham. ex D. Don	0	0	0	0	0	0	0	0	0	0	0	0	0	0	0	0	0	0	0	0	17	0	0	0	0	0	0	0	0	0	0	0	0	0	1	0.0294118
Apiaceae	Petroselinum crispum (Mill.) Fuss	0	0	0	0	0	0	0	0	0	0	0	0	0	0	0	0	0	0	0	0	22	0	0	0	0	0	0	0	0	0	0	0	0	0	1	0.0294118
Monimiaceae	Peumus boldus Molina	0	0	0	0	0	0	0	0	0	0	0	0	0	0	0	0	0	0	0	0	0	0	0	0	0	0	0	0	0	0	0	0	0	0	0	0
Poaceae	Phleum pratense L.	0	0	0	0	0	0	0	0	0	0	0	0	0	0	0	0	0	0	2200	0	0	0	0	0	0	0	0	0	0	0	0	0	0	0	1	0.0294118
Compositae	Picris hieracioides Sibth. & Sm.	0	0	0	0	0	0	0	0	0	0	0	0	0	0	0	0	0	0	0	0	0	0	0	0	0	0	0	73	0	0	0	0	0	0	1	0.0294118
Compositae	Pilosella flagellaris (Willd.) Arv.-Touv.	0	0	0	0	0	0	0	0	0	0	0	0	0	0	0	0	0	0	0	0	0	0	0	0	0	0	0	0	0	0	0	0	0	0	0	0
Plantaginaceae	Plantago asiatica L.	0	0	0	0	0	0	0	0	0	0	0	128	0	0	0	0	0	0	0	10	0	0	0	0	0	0	0	0	0	0	0	0	0	0	2	0.0588235
Plantaginaceae	Plantago lanceolata L.	0	0	0	0	0	0	0	0	0	0	74	0	0	0	0	0	0	246	0	22	0	0	0	0	0	0	0	923	0	0	0	10	51	0	6	0.176471
Plantaginaceae	Plantago ovata Forssk.	0	0	0	0	0	0	0	0	0	0	0	0	0	0	0	0	0	430	0	0	0	0	0	0	0	0	0	35	0	0	0	0	0	0	2	0.0588235
Poaceae	Poa chaixii Vill.	0	0	0	0	0	0	0	0	0	0	14	11	0	0	0	0	0	0	0	0	0	0	0	0	0	0	0	0	0	0	0	0	0	0	2	0.0588235
Poaceae	Poa palustris L.	0	0	0	0	0	0	0	0	0	0	1084	0	0	0	0	0	0	0	0	0	0	0	0	0	0	0	0	0	0	0	0	0	0	0	1	0.0294118
Poaceae	Poa pratensis L.	0	0	0	0	0	0	0	0	0	0	0	0	0	0	0	0	0	0	0	0	0	0	0	0	0	0	0	0	0	0	0	0	0	0	0	0
Poaceae	Poa trivialis L.	0	0	0	0	0	0	0	0	0	0	0	0	0	0	0	0	0	0	0	0	0	0	0	0	0	0	0	0	0	0	0	0	0	0	0	0
Poaceae	Poa sp.	0	0	0	0	0	392	21	0	11	0	0	0	0	0	591	0	0	0	0	0	0	0	0	0	0	0	0	0	0	0	0	0	0	0	4	0.117647
Polygonaceae	Polygonum aviculare L.	0	0	0	0	0	0	0	0	0	0	0	0	0	0	0	0	0	0	0	208	0	0	0	0	0	0	0	0	0	0	0	0	0	0	1	0.0294118
Primulaceae	Primula veris L.	0	0	0	0	0	0	0	0	0	0	0	0	0	0	0	0	0	0	0	0	0	53	0	0	0	78	0	0	0	0	0	0	0	0	2	0.0588235
Ericaceae	Rhododendron micranthum Turcz.	0	0	0	0	0	402	0	0	0	0	0	0	0	0	0	0	0	3173	0	0	0	0	0	0	0	0	0	0	0	0	0	0	0	0	2	0.0588235
Grossulariaceae	Ribes nigrum L.	0	0	0	0	0	0	0	0	0	0	0	199	0	0	0	0	0	0	0	0	0	0	0	0	0	0	0	0	0	0	0	0	0	0	1	0.0294118
Leguminosae	Robinia pseudoacacia L.	0	0	0	0	0	0	0	0	0	0	0	0	0	0	0	0	0	0	0	0	0	0	0	0	0	0	0	0	0	0	42	0	0	0	1	0.0294118
Rosaceae	Rosa canina L.	0	0	0	0	0	0	0	0	0	0	0	19	0	0	0	0	0	0	0	0	0	0	0	0	0	0	0	0	0	0	0	0	0	0	1	0.0294118
Lamiaceae	Rosmarinus officinalis L.	0	0	0	0	0	0	0	0	0	0	0	0	0	0	0	0	0	0	0	0	0	0	0	0	0	0	0	0	0	0	0	0	0	127	1	0.0294118
Lamiaceae	Salvia officinalis L.	0	0	0	0	0	0	0	0	0	0	0	2698	0	0	0	0	0	51	0	0	98	0	0	0	0	0	0	30	0	0	0	0	0	0	4	0.117647
Adoxaceae	Sambucus ebulus L.	0	0	0	0	0	0	0	0	0	0	0	0	0	0	0	0	0	0	0	0	0	0	0	0	0	0	0	0	0	0	0	11	0	0	1	0.0294118
Adoxaceae	Sambucus nigra L.	0	321	0	17	0	0	197	0	0	25	0	104	12	95	0	0	0	0	0	0	0	0	0	0	0	0	0	0	32	10686	0	0	0	5456	10	0.294118
Poaceae	Secale cereale L.	0	0	0	0	0	0	0	0	0	0	18	0	0	0	0	0	1824	347	0	0	0	0	0	0	0	29	0	0	0	0	0	0	0	0	4	0.117647
Leguminosae	Senna alexandrina Mill.	0	0	0	0	0	0	0	0	0	0	23	0	0	0	0	0	0	0	0	126	0	0	0	0	0	0	0	0	0	0	0	0	0	0	2	0.0588235
Poaceae	Setaria italica (L.) P.Beauv.	0	0	0	0	0	0	0	0	0	0	0	0	0	0	0	0	0	0	0	156	0	0	0	0	0	0	0	0	0	0	0	0	0	0	1	0.0294118
Poaceae	Setaria pumila (Poir.) Roem. & Schult.	0	0	0	0	0	0	0	0	0	0	1663	0	0	0	0	0	0	0	0	0	0	0	0	0	0	0	0	0	0	0	0	0	0	0	1	0.0294118
Caryophyllaceae	Silene flos-cuculi (L.) Greuter & Burdet	0	0	0	0	0	0	0	0	0	0	0	0	0	0	0	0	0	0	0	0	0	0	0	0	0	0	0	0	0	0	0	0	0	0	0	0
Caryophyllaceae	Silene latifolia Poir.	0	0	0	0	0	0	0	0	0	0	0	0	0	0	0	0	0	0	0	0	0	0	0	0	0	0	0	0	0	0	0	0	0	0	0	0
Caryophyllaceae	Silene sp.	0	0	0	0	0	0	646	0	0	0	0	0	0	0	0	0	0	0	0	0	0	0	0	0	0	0	0	0	0	0	0	0	0	0	1	0.0294118
Compositae	Silybum marianum (L.) Gaertn.	0	0	0	0	0	0	0	0	0	0	0	0	0	0	0	0	0	0	0	0	0	0	0	0	0	0	0	0	0	0	0	0	0	1660	1	0.0294118
Solanaceae	Solanum lycopersicum L.	0	0	0	0	0	0	0	0	0	0	0	0	0	0	0	0	0	0	0	0	0	0	0	0	0	0	0	0	0	0	0	0	0	0	0	0
Solanaceae	Solanum americanum Mill (syn. Solanum nigrum L.)	0	0	0	0	0	0	0	0	0	0	0	0	0	0	0	0	0	0	0	0	0	0	0	0	0	0	0	0	0	0	0	0	0	0	0	0
Solanaceae	Solanum tuberosum L.	0	0	0	0	0	0	0	0	0	0	0	0	0	0	0	0	0	0	0	0	0	0	0	0	0	0	0	0	0	0	0	0	0	0	0	0
Compositae	Solidago sp.	0	0	0	0	0	0	71	0	0	0	0	0	0	0	0	0	0	0	0	0	0	0	0	0	0	0	0	0	0	0	0	268	0	0	2	0.0588235
Compositae	Solidago virgaurea L.	0	0	0	0	0	0	0	0	0	0	0	0	0	0	0	0	0	0	0	0	0	0	0	0	0	0	0	0	0	0	0	0	0	0	0	0
Compositae	Sonchus arvensis L.	0	0	0	0	0	0	0	0	0	0	0	0	0	0	0	0	0	0	0	0	0	0	0	0	0	0	0	905	0	0	0	0	0	0	1	0.0294118
Compositae	Sonchus oleraceus (L.) L.	0	0	0	0	0	0	0	0	0	0	0	0	0	0	0	0	0	0	0	0	0	0	0	0	0	0	0	0	0	0	0	0	0	0	0	0
Poaceae	Sorghum bicolor (L.) Moench	0	0	0	0	807	0	0	0	0	0	0	0	0	0	0	320	0	0	0	0	0	0	0	0	0	0	0	0	0	0	0	0	0	0	2	0.0588235
Caryophyllaceae	Stellaria media (L.) Vill.	0	0	0	0	0	0	0	0	0	0	0	0	0	0	0	0	35	0	0	0	0	0	0	0	0	0	0	0	0	0	0	0	0	0	1	0.0294118
Boraginaceae	Symphytum officinale L.	0	0	0	0	0	0	0	0	0	0	0	0	0	0	0	0	0	0	0	0	0	0	0	0	0	0	0	0	0	0	0	0	0	0	0	0
Compositae	Taraxacum campylodes G.E.Haglund	0	0	0	0	0	549	0	0	0	0	0	0	0	13287	0	198	0	25	0	26	0	0	0	0	0	369	0	14613	0	0	0	0	0	3699	8	0.235294
Lamiaceae	Thymus pulegioides L.	0	0	0	0	0	522	0	0	0	0	161	0	0	0	0	0	0	0	0	50	0	0	0	0	0	0	0	0	0	4342	38	64	11	0	7	0.205882
Lamiaceae	Thymus serpyllum L.	0	0	0	0	0	0	0	0	0	0	0	11	0	0	0	0	0	0	0	0	0	0	0	0	0	0	0	0	0	0	0	0	0	0	1	0.0294118
Malvaceae	Tilia cordata Mill.	0	0	0	16	0	0	0	0	0	0	0	0	0	0	0	45	0	0	0	0	0	0	0	0	0	0	0	0	0	0	0	0	0	0	2	0.0588235
Malvaceae	Tilia dasystyla Steven	0	0	0	0	0	0	0	0	0	0	0	0	0	0	0	32	0	0	0	0	0	0	0	0	0	0	0	0	0	0	0	0	0	0	1	0.0294118
Malvaceae	Tilia hyrcana Tabari & Colagar	0	0	0	0	0	0	0	0	0	0	0	0	0	0	0	26	0	0	0	0	0	0	0	0	0	0	0	0	0	0	0	0	0	0	1	0.0294118
Compositae	Tragopogon pratensis L.	0	0	0	0	0	0	0	0	0	0	0	0	0	0	0	0	0	0	0	0	0	0	0	0	0	0	0	0	0	0	0	0	0	0	0	0
Euphorbiaceae	Triadica sebifera (L.) Small	0	0	0	0	15	0	0	0	0	0	0	0	0	0	0	0	0	0	0	0	0	0	0	0	0	0	0	0	0	0	0	0	0	0	1	0.0294118
Leguminosae	Trifolium grandiflorum Schreb.	0	0	0	0	0	0	0	0	0	0	0	0	0	0	0	0	0	0	0	0	0	0	0	0	0	0	0	0	0	116	0	0	0	0	1	0.0294118
Poaceae	Triticum aestivum L.	0	0	0	0	0	0	0	0	0	0	0	0	0	0	0	0	0	0	0	0	0	0	0	0	0	0	0	0	0	0	0	0	0	0	0	0
Urticaceae	Urtica dioica L.	0	0	0	0	372	6839	1020	0	0	43	0	1405	0	579	0	0	0	169	57	0	1349	0	0	0	0	136	0	579	0	5812	4936	18128	10	1009	16	0.470588
Ericaceae	Vaccinium myrtillus L.	0	0	0	0	0	0	0	0	0	0	0	0	0	0	0	0	0	0	0	0	0	0	0	0	0	0	0	0	0	0	0	0	0	0	0	0
Caprifoliaceae	Valeriana officinalis L.	0	0	0	0	11	0	0	0	0	0	0	0	0	0	0	0	0	0	0	0	0	0	0	0	0	0	0	0	0	0	0	0	0	0	1	0.0294118
Scrophulariaceae	Verbascum thapsus L.	0	0	0	0	0	0	0	0	0	0	0	0	0	0	0	0	0	0	0	0	0	0	0	0	0	0	0	0	0	0	0	0	0	0	0	0
Verbenaceae	Verbena officinalis L.	0	0	0	0	0	0	0	0	0	0	0	0	0	0	0	0	0	0	0	0	0	0	0	0	0	0	0	0	0	0	0	0	0	0	0	0
Plantaginaceae	Veronica austriaca L.	0	0	0	0	0	0	0	0	0	0	0	0	0	0	0	0	0	779	0	0	56	0	772	14	500	0	0	0	0	0	0	0	0	0	5	0.147059
Plantaginaceae	Veronica beccabunga L.	0	0	0	0	0	0	0	0	0	0	0	0	0	0	0	0	0	17	0	0	0	0	0	0	0	0	0	0	0	0	0	0	0	0	1	0.0294118
Plantaginaceae	Veronica chamaedrys L.	0	0	0	0	0	0	0	0	0	0	0	0	0	0	0	851	0	598	0	0	0	0	0	0	0	0	2808	594	0	0	0	0	0	0	4	0.117647
Plantaginaceae	Veronica filiformis Sm.	0	0	0	0	0	0	0	0	0	0	0	0	0	0	0	0	0	0	0	0	0	0	0	0	348	0	0	0	0	0	0	0	0	0	1	0.0294118
Plantaginaceae	Veronica persica Poir.	0	0	0	0	0	0	0	0	0	0	0	0	0	0	0	0	0	0	0	0	0	0	0	0	0	0	0	0	0	0	0	0	0	0	0	0
Plantaginaceae	Veronica prostrata L.	0	0	0	0	0	0	0	0	0	0	0	0	0	0	0	18	0	774	0	0	0	0	0	0	0	0	0	0	0	0	0	0	0	0	2	0.0588235
Plantaginaceae	Veronica urticifolia Jacq.	0	0	0	0	0	0	0	0	0	0	0	0	0	0	0	0	0	118	0	0	11	0	0	0	0	0	0	0	0	0	0	0	0	0	2	0.0588235
Violaceae	Viola arvensis Murray	0	0	0	0	0	2258	0	0	0	0	0	0	0	0	0	0	0	0	0	0	0	0	0	0	0	0	0	0	0	0	10	0	0	0	2	0.0588235
Violaceae	Viola lutea Huds.	0	0	0	0	0	0	0	0	0	0	0	0	0	0	0	0	0	165	0	0	146	0	0	0	0	0	0	0	0	0	0	0	0	0	2	0.0588235
Violaceae	Viola tricolor L.	0	0	0	0	0	764	0	0	0	0	0	17	0	0	0	0	0	41	0	13	0	0	0	0	1450	0	0	0	0	83	131	614	1564	0	9	0.264706
Lamiaceae	Vitex agnus-castus L.	0	0	0	0	0	0	0	0	0	0	0	0	0	0	0	0	0	0	0	0	4804	0	0	0	0	0	0	0	0	0	0	0	0	0	1	0.0294118
Compositae	Xeranthemum cylindraceum Sm.	0	0	0	0	0	0	0	0	0	0	0	0	0	0	0	0	0	0	0	0	0	0	0	0	0	0	0	0	0	0	0	0	0	0	0	0
Poaceae	Zea mays L.	0	0	0	0	0	0	0	0	0	0	49	0	0	0	0	10	0	0	0	0	0	0	0	0	0	0	0	0	0	0	0	0	0	0	2	0.0588235
	Total number of reads	12	740	347	165	31681	16906	12963	7300	5083	1414	7762	6068	11652	23384	13221	16074	38687	19073	43293	38841	14002	1914	13993	746	13072	9904	215166	37207	609	36934	14045	31521	27941	25290
	Total number of species within the product	1	4	2	4	11	16	14	9	5	5	14	28	5	8	13	22	4	28	17	22	22	4	8	4	9	15	5	18	9	15	13	18	14	15

## Sheet: Reads_ITS2
	Sample no.	1	3	4	5	6	8	10	15	17	21	24	27	29	30	32	35	37	38	39	42	43	44	46	48	50	51	59	61	65	71	72	73	74	75	76	77	78
Family name	Species name	No. of reads (nrITS2)	No. of reads (nrITS2)	No. of reads (nrITS2)	No. of reads (nrITS2)	No. of reads (nrITS2)	No. of reads (nrITS2)	No. of reads (nrITS2)	No. of reads (nrITS2)	No. of reads (nrITS2)	No. of reads (nrITS2)	No. of reads (nrITS2)	No. of reads (nrITS2)	No. of reads (nrITS2)	No. of reads (nrITS2)	No. of reads (nrITS2)	No. of reads (nrITS2)	No. of reads (nrITS2)	No. of reads (nrITS2)	No. of reads (nrITS2)	No. of reads (nrITS2)	No. of reads (nrITS2)	No. of reads (nrITS2)	No. of reads (nrITS2)	No. of reads (nrITS2)	No. of reads (nrITS2)	No. of reads (nrITS2)	No. of reads (nrITS2)	No. of reads (nrITS2)	No. of reads (nrITS2)	No. of reads (nrITS2)	No. of reads (nrITS2)	No. of reads (nrITS2)	No. of reads (nrITS2)	No. of reads (nrITS2)	No. of reads (nrITS2)	No. of reads (nrITS2)	No. of reads (nrITS2)	Occurring in # samples	Occurence within the 37 products (%)
Compositae	Achillea alpina L.	0	0	0	0	0	0	0	0	0	0	0	0	0	0	0	0	0	0	0	0	0	0	0	0	0	0	0	0	0	0	0	0	0	0	0	0	0	0	0
Compositae	Achillea millefolium L.	0	0	0	46	0	0	0	160	0	756	68	0	27	32	0	0	601	58	11	0	60	15	0	0	0	0	0	86	0	29	0	0	2119	285	878	2173	5488	18	0.486486
Compositae	Achillea ptarmica L.	0	0	0	0	0	0	0	0	0	0	0	374	0	0	0	0	0	0	100	0	144	0	0	0	0	0	0	0	0	0	0	0	0	0	0	0	0	3	0.0810811
Compositae	Achillea cretica L. (syn. Achillea santolina)	0	0	0	0	0	0	0	0	0	2531	832	0	0	0	0	0	0	0	0	0	0	982	0	0	0	0	0	0	0	0	0	0	0	0	0	0	0	3	0.0810811
Compositae	Achillea wilsoniana (Heimerl) Hand.-Mazz.	0	0	0	0	0	0	0	0	0	0	0	0	0	0	0	0	0	0	0	0	0	0	0	0	0	0	0	0	0	0	0	0	0	0	0	0	0	0	0
Rosaceae	Agrimonia parviflora Sol. (syn. Agrimonia eupatoria)	0	0	0	0	0	0	0	0	0	0	0	0	0	0	0	0	0	0	0	0	0	0	0	0	43	0	0	0	0	0	0	0	0	0	0	0	0	1	0.027027
Poaceae	Agrostis gigantea Roth	109	0	301	0	35	0	0	0	0	6097	635	0	0	0	0	0	0	176	0	0	0	376	0	0	12714	0	0	0	0	171	0	0	0	0	0	0	0	9	0.243243
Poaceae	Agrostis petriei Hack.	0	0	0	0	0	0	0	0	0	0	0	0	0	0	0	0	0	0	0	0	0	0	0	0	0	0	0	0	0	0	0	0	0	0	0	0	0	0	0
Poaceae	Agrostis sp.	0	0	0	0	0	0	0	0	0	0	0	0	0	0	0	0	0	0	0	0	0	0	0	0	0	0	0	0	0	0	0	0	0	0	0	0	0	0	0
Lamiaceae	Ajuga ciliata Bunge	0	0	0	0	0	0	0	0	0	0	0	10	0	0	0	0	0	0	0	0	0	0	0	0	0	0	0	0	0	0	0	0	0	0	0	0	50	2	0.0540541
Asparagaceae	Albuca fragrans Jacq.	0	0	0	0	0	0	0	0	0	0	0	0	0	0	0	0	0	0	0	0	0	0	0	0	0	0	0	0	0	0	0	52	0	0	0	0	0	1	0.027027
Malvaceae	Althaea officinalis L.	0	0	0	0	0	0	0	0	0	0	0	0	0	0	0	0	0	70	0	0	0	0	0	0	0	0	0	0	0	0	0	0	0	0	0	0	0	1	0.027027
Amaranthaceae	Amaranthus retroflexus L.	0	0	616	0	0	0	11	0	0	0	0	0	0	0	0	0	28	0	0	0	0	0	607	0	0	0	0	0	0	0	0	0	0	0	0	0	0	4	0.108108
Amaranthaceae	Amaranthus hybridus L.	0	0	0	0	0	0	0	0	0	0	0	0	0	0	0	0	0	0	0	0	0	0	0	0	0	0	0	0	0	0	0	0	0	0	0	0	0	0	0
Compositae	Anthemis cotula L.	0	0	0	0	0	0	0	0	0	0	0	0	0	0	0	0	0	0	0	0	0	0	0	0	0	0	0	0	0	0	0	0	0	0	0	0	0	0	0
Poaceae	Anthosachne sp.	0	0	0	0	0	0	0	0	0	0	0	0	0	0	0	0	0	0	0	0	0	0	0	0	0	0	0	0	0	0	0	0	0	0	0	0	0	0	0
Poaceae	Anthoxanthum odoratum L.	0	0	0	0	0	0	0	0	0	58	0	0	0	0	0	0	0	0	31	0	0	0	0	0	0	0	0	0	0	0	0	0	0	0	0	0	0	2	0.0540541
Poaceae	Apera spica-venti (L.) P.Beauv.	91	17	0	0	0	0	0	0	0	1150	62	14	0	524	0	0	0	0	0	0	0	0	0	0	0	0	0	0	0	0	0	0	0	0	0	0	0	6	0.162162
Compositae	Arctium lappa L.	0	0	0	0	0	0	0	0	0	0	0	0	0	0	10	0	0	0	131	0	0	0	0	0	0	0	0	0	0	0	0	0	0	0	0	0	0	2	0.0540541
Poaceae	Arrhenatherum elatius (L.) P.Beauv. ex J.Presl & C.Presl.	0	0	0	0	409	0	0	0	0	334	0	0	0	0	0	0	0	0	0	0	0	0	0	0	0	0	0	0	0	0	0	0	24	0	0	11	296	5	0.135135
Compositae	Artemisia absinthium L.	0	0	0	0	0	0	0	0	0	0	0	0	0	0	0	0	0	0	0	0	0	0	0	0	0	0	0	0	0	0	0	0	0	0	0	0	0	0	0
Compositae	Artemisia japonica Thunb.	0	0	0	0	0	0	0	0	0	0	0	0	0	0	0	0	0	0	0	0	0	0	0	0	0	0	0	0	0	0	0	0	0	0	0	0	0	0	0
Compositae	Artemisia vulgaris L.	0	0	0	0	0	0	0	0	0	776	0	0	0	0	0	0	0	0	0	0	11	0	0	0	0	0	0	0	0	0	0	0	0	0	0	0	0	2	0.0540541
Amaranthaceae	Atriplex australasica Moq.	0	0	0	0	0	0	0	0	0	0	0	0	0	0	0	0	0	0	0	0	0	0	0	0	0	0	0	0	0	0	0	0	0	0	0	0	0	0	0
Amaranthaceae	Atriplex patula L.	0	0	0	0	0	0	0	0	0	0	0	0	0	0	0	0	0	0	0	0	0	0	72	0	0	0	0	0	0	0	0	0	0	0	0	0	0	1	0.027027
Betulaceae	Betula populifolia Marshall	0	0	0	0	0	0	0	0	0	0	0	0	0	0	0	0	0	0	0	0	0	0	0	0	0	0	0	0	0	0	0	0	0	0	0	0	0	0	0
Poaceae	Brachypodium pinnatum (L.) P.Beauv.	0	0	0	0	0	0	0	0	0	0	0	102	0	0	0	0	0	0	0	0	0	0	0	0	0	0	0	0	0	0	0	0	0	0	0	0	0	1	0.027027
Brassicaceae	Brassica oleracea L.	0	0	0	0	0	0	0	0	0	0	0	0	0	0	0	0	0	0	0	0	0	0	0	0	0	0	0	0	0	0	0	0	0	0	0	0	0	0	0
Poaceae	Bromus arvensis L.	0	0	0	0	0	0	0	0	0	0	0	0	0	0	0	0	0	0	0	0	0	0	0	0	0	0	0	0	0	0	0	0	0	0	0	0	0	0	0
Poaceae	Bromus japonicus Thunb.	0	0	0	0	0	0	0	0	0	0	0	0	0	0	0	0	0	0	0	0	0	0	0	0	0	0	0	0	0	0	0	0	0	0	0	0	0	0	0
Poaceae	Bromus secalinus L.	0	0	0	0	0	0	0	0	0	0	0	7686	0	131	0	0	0	0	0	0	0	0	0	0	0	0	0	0	0	0	0	0	0	0	0	0	0	2	0.0540541
Moraceae	Broussonetia papyrifera (L.) L'Hér. ex Vent.	0	0	0	0	0	0	0	0	0	0	0	0	0	0	0	0	0	0	0	0	0	0	0	0	0	0	0	0	0	0	0	0	0	0	0	0	0	0	0
Poaceae	Calamagrostis epigejos (L.) Roth	16	15	0	0	0	0	0	0	0	0	0	0	0	0	0	0	0	0	0	0	0	0	0	0	0	0	0	0	0	0	0	0	0	0	0	0	0	2	0.0540541
Compositae	Calendula officinalis L.	0	0	0	0	0	0	0	0	0	115	0	49	0	0	10	182	0	0	23	4200	1216	0	0	0	0	0	0	0	0	15	0	0	3030	5431	840	1124	197	13	0.351351
Compositae	Calendula suffruticosa Vahl	0	0	0	0	0	0	0	0	0	0	0	0	0	0	0	0	0	0	0	0	0	0	0	0	0	0	0	0	0	0	0	0	0	0	0	0	0	0	0
Ericaceae	Calluna vulgaris (L.) Hull	0	0	0	0	0	0	0	0	0	0	0	0	0	0	0	0	0	0	0	0	0	103	0	0	0	0	0	0	0	0	0	0	0	0	0	0	0	1	0.027027
Convolvulaceae	Calystegia sepium (L.) R. Br.	0	0	0	0	155	0	433	0	0	307	3688	0	68	33	0	0	7939	0	0	0	0	0	0	0	0	0	0	0	0	0	0	0	0	663	416	505	0	10	0.27027
Brassicaceae	Capsella bursa-pastoris (L.) Medik.	0	0	0	0	0	0	0	0	0	0	0	0	0	0	0	0	0	0	0	0	0	0	0	0	0	0	0	0	0	0	0	0	0	0	0	0	0	0	0
Betulaceae	Carpinus betulus L.	0	0	0	0	0	0	0	0	0	0	0	0	0	0	0	0	0	0	0	0	0	0	0	0	0	0	0	0	0	0	0	0	0	0	0	0	0	0	0
Compositae	Carthamus tinctorius L.	0	0	0	0	0	0	0	0	0	0	0	0	0	0	0	0	0	0	0	0	0	0	0	0	0	0	0	0	0	0	0	0	0	0	0	0	0	0	0
Compositae	Centaurea benedicta (L.) L.	0	0	0	0	0	0	0	0	0	0	0	0	0	0	0	0	0	0	0	0	0	0	0	0	0	0	0	0	0	0	0	0	0	0	0	0	0	0	0
Compositae	Cyanus segetum Hill (syn. Centaurea cyanus L.)	0	108	0	0	0	0	0	0	0	11	0	544	0	59	15	0	0	0	0	0	0	0	0	0	0	0	0	0	0	3024	0	0	19660	0	0	48	0	8	0.216216
Compositae	Centaurea jacea L.	0	0	0	0	0	0	0	0	0	0	0	0	0	0	0	0	0	0	0	0	0	0	0	0	0	0	0	0	0	0	0	0	0	0	0	0	0	0	0
Compositae	Centaurea nigra L.	0	0	0	0	239	0	37	0	0	3094	14	0	0	0	18	0	0	0	0	0	0	0	0	0	0	0	0	0	0	0	0	0	0	0	0	3395	0	6	0.162162
Gentianaceae	Centaurium erythraea Rafn	0	0	0	0	0	0	0	0	0	0	0	0	0	0	0	0	0	0	0	0	0	0	0	0	0	0	0	0	0	0	0	0	0	0	0	214	0	1	0.027027
Papaveraceae	Chelidonium majus L.	0	0	0	0	830	0	21735	0	0	24	36	71	0	0	0	8018	0	0	3758	0	0	0	0	0	0	0	0	0	0	0	0	0	23881	4514	3551	40000	0	11	0.297297
Amaranthaceae	Chenopodium album L.	0	0	0	0	0	0	0	0	0	0	0	0	0	0	0	0	0	0	0	0	0	0	0	0	0	0	0	0	0	0	0	0	0	0	0	0	0	0	0
Amaranthaceae	Chenopodium ficifolium Sm.	0	0	0	0	0	0	0	0	0	0	0	0	0	0	0	0	0	0	0	0	0	0	73	0	0	0	0	0	0	0	0	0	0	0	0	0	0	1	0.027027
Compositae	Cichorium intybus L.	0	0	0	0	0	0	0	0	0	42	0	44	0	0	0	0	0	16	0	0	18	0	0	0	0	0	0	0	0	0	2675	0	512	0	279	9873	0	8	0.216216
Compositae	Cirsium arvense (L.) Scop.	0	0	179	0	36	0	0	0	0	1183	0	17097	0	181	0	0	0	0	0	0	0	0	142	0	0	0	0	0	0	0	769	0	0	0	0	0	0	7	0.189189
Compositae	Cirsium eriophorum (L.) Scop.	0	0	0	0	0	0	0	0	0	0	824	0	0	0	0	0	0	0	0	0	0	0	0	0	0	0	0	0	0	0	0	0	0	0	0	0	0	1	0.027027
Compositae	Cirsium setidens (Dunn) Nakai	0	0	0	0	0	0	0	0	0	0	0	0	0	0	0	0	0	0	0	0	0	0	0	0	0	0	0	0	0	0	0	0	0	0	0	0	0	0	0
Compositae	Cirsium tuberosum (L.) All.	0	0	0	0	0	0	0	0	0	40	0	0	0	0	0	0	0	0	0	0	29	0	0	0	0	0	0	0	0	0	0	0	0	0	0	0	0	2	0.0540541
Compositae	Cistus salviifolius L.	0	0	0	0	0	0	0	0	0	0	0	0	0	0	0	0	0	0	0	0	0	0	0	0	0	0	0	0	0	0	0	0	0	0	0	0	0	0	0
Cucurbitaceae	Citrullus lanatus (Thunb.) Matsum. & Nakai	0	0	0	0	0	0	0	0	0	0	0	0	0	0	0	0	0	0	0	0	0	0	0	0	0	0	0	0	0	0	0	0	0	0	0	0	305	1	0.027027
Convolvulaceae	Convolvulus arvensis L.	468	0	0	235	1122	0	13	0	0	23793	5363	713	3812	2376	62	0	6076	11289	147	138	288	541	0	0	0	0	0	70	0	0	257	415	218	210	205	249	449	24	0.648649
Compositae	Erigeron canadensis L.	0	0	0	0	0	0	0	0	0	0	0	0	0	0	0	0	0	0	0	0	0	0	0	0	0	2173	0	0	0	0	0	0	0	0	0	0	0	1	0.027027
Apiaceae	Coriandrum sativum L.	0	0	0	0	0	0	0	0	0	0	0	0	0	0	0	0	0	0	0	0	0	0	0	0	0	0	0	0	0	0	0	0	0	0	0	0	0	0	0
Betulaceae	Corylus avellana L.	0	0	0	0	0	0	0	0	0	0	0	0	0	0	0	0	0	0	0	0	0	0	0	0	0	0	0	0	0	0	12	0	0	0	0	0	0	1	0.027027
Rosaceae	Crataegus laevigata (Poir.) DC.	0	0	0	0	0	0	0	0	0	0	0	0	0	0	0	0	0	0	0	0	0	0	0	0	0	0	0	0	0	0	0	0	0	0	0	0	0	0	0
Rosaceae	Crataegus monogyna Jacq.	0	0	0	0	0	74	0	0	0	0	0	0	0	0	0	0	0	0	0	0	0	0	0	0	0	0	0	0	0	0	0	0	0	0	0	0	0	1	0.027027
Compositae	Crepis alpestris (Jacq.) Tausc	0	0	0	0	0	0	0	0	0	0	0	0	0	0	0	0	0	0	0	0	0	0	0	0	0	0	0	0	0	0	0	0	0	0	0	0	0	0	0
Compositae	Crepis capillaris (L.) Wallr.	0	0	0	0	0	0	0	0	0	43	0	0	0	0	0	0	0	0	0	0	0	78	0	0	0	0	0	0	0	0	0	0	0	0	3096	0	0	3	0.0810811
Compositae	Crepis setosa Haller f.	0	0	0	0	0	0	0	0	0	0	0	0	0	0	0	0	0	0	0	0	0	0	0	0	0	0	0	0	0	0	0	0	0	0	0	0	0	0	0
Cucurbitaceae	Mukia maderaspatana (L.) M.Roem.	0	0	0	0	0	0	0	24	0	0	0	0	0	0	0	0	0	0	0	0	0	0	0	0	0	0	0	0	0	0	0	0	0	0	0	0	0	1	0.027027
Compositae	Cynara cardunculus L.	0	0	0	0	16	0	132	0	0	0	0	0	0	0	0	0	0	0	0	0	37	0	0	0	0	0	0	0	0	0	1958	0	0	0	0	0	0	4	0.108108
Poaceae	Cynodon dactylon (L.) Pers.	0	0	0	0	0	0	0	0	0	0	0	0	0	0	0	0	0	20	0	0	0	0	0	0	0	0	0	0	0	0	0	0	0	0	10	0	0	2	0.0540541
Caryophyllaceae	Dianthus superbus L.	0	0	0	0	0	0	0	0	0	0	0	0	0	0	0	0	0	0	0	0	0	0	0	0	0	0	0	0	0	0	0	0	0	0	0	0	0	0	0
Compositae	Echinacea angustifolia DC.	968	0	0	0	0	0	0	159	0	0	17	0	0	0	0	0	0	0	27	0	0	0	0	0	597	0	0	0	0	0	19	12843	32	0	0	0	0	8	0.216216
Compositae	Echinacea pallida (Nutt.) Nutt.	0	0	0	0	0	0	0	0	0	0	0	0	0	0	0	0	0	0	0	0	0	0	0	0	0	17294	0	0	54	0	0	0	0	0	0	0	3809	3	0.0810811
Compositae	Echinacea paradoxa (Norton) Britton	0	0	0	0	0	0	0	0	0	0	0	0	0	0	0	0	0	0	0	0	0	0	0	0	0	0	0	0	0	0	0	0	0	0	0	0	0	0	0
Compositae	Echinacea purpurea (L.) Moench	0	0	0	0	0	0	0	0	163	0	0	14	0	0	0	0	0	0	0	0	0	0	0	0	0	0	0	214	0	0	0	0	0	0	0	0	0	3	0.0810811
Poaceae	Echinochloa crus-galli (L.) P.Beauv.	0	0	558	0	0	0	0	0	0	0	0	0	0	0	0	0	0	0	0	0	0	0	398	0	0	0	0	0	0	0	66	320	0	0	0	0	0	4	0.108108
Poaceae	Elymus repens (L.) Gould	0	0	160	0	90	0	0	84	0	2001	2264	14	0	220	19	0	38	0	0	870	827	351	43	0	13551	0	0	1041	0	0	853	0	0	102	0	78	0	18	0.486486
Onagraceae	Epilobium microphyllum A.Rich.	0	0	0	0	0	0	0	0	0	0	0	0	0	0	0	0	0	0	0	0	0	0	0	0	0	0	0	0	0	0	0	0	0	0	0	0	0	0	0
Onagraceae	Epilobium microphyllum A.Rich.	0	0	0	0	0	0	0	0	0	0	0	0	0	0	0	0	0	0	0	0	0	0	0	0	0	0	0	0	0	0	0	0	0	0	0	0	0	0	0
Onagraceae	Epilobium sikkimense Hausskn.	0	0	0	0	0	0	0	0	0	0	0	0	0	0	0	0	0	0	0	0	0	0	0	0	0	0	0	0	0	0	0	0	0	0	0	0	0	0	0
Compositae	Erigeron annuus (L.) Pers.	0	0	0	0	0	0	0	0	0	558	43	0	197	0	20	0	0	0	0	0	0	0	0	0	0	0	0	0	0	0	0	0	0	0	73	0	0	5	0.135135
Compositae	Erigeron morrisonensis Hayata	0	0	0	0	0	0	0	0	0	0	0	0	0	0	0	0	0	0	0	0	0	0	0	0	0	0	0	0	0	0	0	0	0	0	0	0	0	0	0
Euphorbiaceae	Euphorbia agraria M.Bieb.	0	0	0	0	0	0	0	0	0	0	0	0	0	0	0	0	0	0	0	0	0	0	0	0	0	0	0	0	0	0	0	0	0	0	0	0	0	0	0
Orobanchaceae	Euphrasia ostenfeldii (Pugsley) Yeo	0	0	0	0	0	0	0	0	0	0	0	0	0	0	0	0	0	0	0	0	0	0	0	0	1065	0	0	0	0	0	0	0	0	0	0	0	0	1	0.027027
Poaceae	Vulpia bromoides (L.) Gray (syn. Festuca bromoides L.)	0	0	0	0	0	0	0	0	0	0	0	0	0	73	0	0	0	0	0	0	0	0	0	0	0	0	0	0	0	0	0	0	0	0	0	0	0	1	0.027027
Poaceae	Festuca gigantea (L.) Vill.	0	0	0	0	73	0	0	0	0	126	0	0	0	43	0	0	0	0	0	0	0	0	0	0	0	0	0	0	0	0	0	0	0	0	0	0	0	3	0.0810811
Poaceae	Vulpia myuros (L.) C.C.Gmel. (syn. Festuca myuros L. )	0	0	0	0	0	0	0	0	0	0	0	0	0	704	0	0	0	0	0	0	0	0	0	0	0	0	0	0	0	0	0	0	0	0	0	0	0	1	0.027027
Poaceae	Festuca occidentalis Hook.	0	0	0	0	0	0	0	0	0	0	0	0	0	0	0	0	0	0	0	0	0	0	0	0	0	0	0	0	0	0	0	0	0	0	0	0	0	0	0
Poaceae	Festuca pratensis Huds.	0	0	0	0	0	0	0	0	0	0	0	0	0	0	396	0	0	0	0	0	0	0	0	0	0	0	0	0	0	0	0	0	0	24	0	0	0	2	0.0540541
Poaceae	Festuca rubra L.	0	0	30	0	38	0	0	0	0	230	0	0	0	0	0	0	0	0	0	0	0	396	0	0	14248	0	0	0	0	0	0	0	0	0	0	0	0	5	0.135135
Oleaceae	Fraxinus excelsior L.	0	0	0	0	0	0	0	0	0	0	0	0	0	0	0	0	0	0	0	0	0	0	0	0	0	0	0	0	0	0	0	0	0	24	0	0	0	1	0.027027
Compositae	Galinsoga quadriradiata Ruiz & Pav.	0	0	10738	0	0	0	0	0	0	0	0	0	0	0	0	0	0	0	0	0	0	0	766	0	0	0	0	0	0	0	0	0	0	0	0	0	0	2	0.0540541
Ericaceae	Gaylussacia baccata (Wangenh.) K.Koch	0	0	0	0	0	0	0	0	0	0	0	0	0	0	0	0	0	0	0	0	0	0	0	0	0	0	0	0	0	0	0	0	0	0	0	0	0	0	0
Gentianaceae	Gentiana asclepiadea L.	0	0	0	0	0	0	0	0	0	0	0	10	0	0	0	0	0	0	30	0	0	0	0	0	0	0	0	0	0	0	0	0	0	0	0	0	2158	3	0.0810811
Gentianaceae	Gentiana prostrata Haenke	0	0	0	0	0	0	0	0	0	0	0	0	0	0	0	0	0	0	0	0	0	0	46	40	0	0	0	0	0	0	0	0	0	0	0	0	0	2	0.0540541
Gentianaceae	Gentiana scabra Bunge	0	0	0	0	0	0	0	0	0	0	0	0	0	0	0	0	0	0	0	0	0	0	0	0	0	0	0	0	0	0	0	0	0	0	0	0	0	0	0
Geraniaceae	Geranium pratense L.	0	0	0	0	0	0	0	0	0	0	0	0	0	0	0	0	0	0	0	0	61	0	0	0	0	0	0	0	0	0	0	0	0	0	0	0	0	1	0.027027
Geraniaceae	Geranium robertianum L.	0	0	0	0	0	0	0	0	0	0	0	0	50	0	0	0	0	0	0	0	0	0	0	0	0	0	0	0	0	0	0	0	161	0	0	181	359	4	0.108108
Lamiaceae	Glechoma hederacea L.	0	0	0	0	0	0	0	0	0	0	0	0	0	0	0	0	0	0	0	0	0	0	0	0	0	0	0	0	0	0	0	0	0	0	0	0	0	0	0
Leguminosae	Glycyrrhiza glabra L.	0	0	0	0	0	0	0	0	0	0	0	0	0	0	0	0	0	0	0	0	0	0	0	0	0	0	0	0	0	0	0	0	0	0	0	0	0	0	0
Compositae	Gnaphalium sylvaticum L.	0	0	0	0	0	0	0	0	0	25	0	0	0	0	0	0	0	0	0	0	0	0	0	0	0	0	0	0	0	0	0	0	0	0	0	0	0	1	0.027027
Urticaceae	Gonostegia hirta (Blume ex Hassk.) Miq.	22	0	0	0	0	0	0	0	0	0	0	0	0	0	0	0	0	0	0	0	0	0	0	0	0	0	0	0	0	0	0	0	0	0	0	0	0	1	0.027027
Compositae	Helianthus annuus L.	0	0	0	0	0	0	0	0	0	0	0	0	0	0	0	0	0	29	22	0	0	0	0	0	0	0	0	0	0	0	0	0	0	0	0	832	0	3	0.0810811
Compositae	Hieracium laevigatum Froel.	0	0	0	0	0	0	0	0	0	0	0	0	0	0	0	0	0	0	0	0	0	0	0	0	0	0	0	0	0	0	0	0	0	0	0	0	0	0	0
Compositae	Pilosella plaicensis (Woł.) Soják (Hieracium fuscescens (Nägeli & Peter) Zahn)	0	0	0	0	0	0	0	0	0	12	0	0	0	0	0	0	0	0	0	0	0	0	0	0	0	0	0	0	0	0	0	0	0	0	0	0	0	1	0.027027
Compositae	Pilosella stoloniflora (Waldst. & Kit.) F.W.Schultz & Sch.Bip. (Hieracium stoloniflorum Waldst. & Kit.)	0	0	0	0	0	0	0	0	0	0	0	0	0	0	0	0	0	0	0	0	0	0	0	0	0	0	0	0	0	0	0	0	0	0	0	32	0	1	0.027027
Poaceae	Holcus lanatus L.	0	0	0	0	56	0	0	0	0	308	0	0	0	64	0	0	0	0	0	0	0	0	0	0	422	0	0	0	0	0	0	0	0	0	0	0	0	4	0.108108
Poaceae	Hordeum vulgare L.	0	0	0	0	0	0	0	99	0	0	0	0	0	0	0	0	0	0	0	0	3548	0	0	0	0	0	0	0	0	0	0	0	0	0	0	0	0	2	0.0540541
Cannabaceae	Humulus lupulus L.	0	0	0	0	0	0	0	0	0	0	0	0	0	0	0	0	0	0	0	0	0	0	0	0	0	0	0	0	0	0	0	0	38	0	0	0	0	1	0.027027
Hypericaceae	Hypericum hirsutum L.	0	0	0	0	0	0	0	0	0	0	0	0	0	0	0	0	0	0	0	0	0	0	0	0	0	0	0	0	0	0	0	0	0	0	0	0	0	0	0
Hypericaceae	Hypericum humifusum L.	0	0	0	0	0	0	0	0	0	0	0	0	0	0	0	0	0	0	0	0	0	0	0	0	0	0	0	0	0	0	0	0	0	0	0	0	0	0	0
Hypericaceae	Hypericum perforatum L.	0	0	0	0	0	0	0	0	0	0	0	28	0	0	0	0	0	0	0	0	0	0	0	0	0	0	0	0	0	0	0	0	0	0	0	0	0	1	0.027027
Hypericaceae	Hypericum tetrapterum Fr.	0	0	0	0	0	0	0	0	0	0	0	0	0	0	0	0	0	0	0	0	0	0	0	0	0	0	0	0	0	0	0	0	0	0	0	0	0	0	0
Lamiaceae	Hyssopus macranthus Boriss.	0	0	0	0	0	0	0	0	0	0	0	0	0	0	0	0	0	0	90	0	0	0	0	0	0	0	0	0	0	0	0	0	0	0	0	0	0	1	0.027027
Lamiaceae	Hyssopus officinalis L.	0	0	0	0	0	0	0	0	0	0	0	0	0	0	0	0	0	0	0	0	0	0	0	0	0	0	0	0	0	0	0	0	0	0	0	0	0	0	0
Convolvulaceae	Ipomoea cairica (L.) Sweet	20	0	0	0	0	0	0	0	0	0	0	0	0	0	0	0	0	0	0	0	0	0	0	0	0	0	0	0	0	0	0	0	0	0	0	0	0	1	0.027027
Convolvulaceae	Ipomoea indica (Burm.) Merr.	12	0	0	0	0	0	0	0	0	0	0	0	0	0	0	0	0	0	0	0	0	0	0	0	0	0	0	0	0	0	0	0	0	0	0	0	0	1	0.027027
Convolvulaceae	Ipomoea nil (L.) Roth	11	0	0	0	0	0	0	0	0	0	0	0	0	0	0	0	0	0	0	0	0	0	0	0	0	0	0	0	0	0	0	0	0	0	0	0	0	1	0.027027
Convolvulaceae	Ipomoea obscura (L.) Ker Gawl.	266	0	0	0	0	0	0	0	0	0	0	0	0	0	0	0	0	0	0	0	0	0	0	0	0	0	0	0	0	0	0	0	0	0	0	0	0	1	0.027027
Convolvulaceae	Ipomoea pubescens Lam.	20	0	0	0	0	0	0	0	0	0	0	0	0	0	0	0	0	0	0	0	0	0	0	0	0	0	0	0	0	0	0	0	0	0	0	0	0	1	0.027027
Compositae	Jacobaea vulgaris Gaertn.	0	0	0	0	0	0	0	0	0	0	0	0	0	0	0	0	0	0	0	0	0	0	0	0	78	0	0	0	0	0	0	0	0	0	0	0	0	1	0.027027
Juglandaceae	Juglans regia L.	0	0	0	0	0	0	0	0	0	0	32	0	0	0	0	0	0	0	17	0	0	0	0	0	0	0	0	0	0	0	0	0	0	0	0	0	0	2	0.0540541
Compositae	Lactuca muralis (L.) Fresen.	0	0	0	0	0	0	0	0	0	0	0	10	0	0	0	0	0	0	0	0	0	0	0	0	0	0	0	0	0	0	0	0	0	0	0	0	0	1	0.027027
Compositae	Lactuca saligna L.	0	0	0	0	0	0	0	0	0	84	0	0	25	0	13	0	0	0	0	0	0	0	0	0	0	0	0	0	0	0	325	0	0	0	56	0	0	5	0.135135
Compositae	Lactuca serriola L.	0	0	0	0	0	0	0	0	0	0	590	0	0	0	0	0	0	0	0	0	0	0	0	0	0	0	0	0	0	0	0	0	0	0	0	0	0	1	0.027027
Compositae	Lapsana communis L.	0	0	0	0	0	0	0	0	0	157	0	0	0	0	0	0	0	0	0	0	0	0	0	0	0	0	0	0	0	0	0	0	0	0	0	0	0	1	0.027027
Lamiaceae	Lavandula angustifolia Mill.	0	0	0	0	0	0	0	0	0	0	0	0	0	0	0	0	0	0	0	0	0	0	0	0	0	0	0	0	0	0	0	0	0	0	0	0	0	0	0
Compositae	Leontodon hispidus L.	0	0	0	0	0	0	0	0	0	42	0	0	0	0	0	0	0	0	0	0	0	0	0	0	0	0	0	0	0	0	0	0	0	0	0	0	0	1	0.027027
Lamiaceae	Leonurus cardiaca L.	0	0	0	2124	0	0	0	0	0	0	0	0	0	0	0	0	0	0	0	0	0	0	0	0	0	0	0	0	0	0	0	0	58	0	0	0	0	2	0.0540541
Lamiaceae	Leonurus glaucescens Bunge	0	0	0	0	0	0	0	0	0	188	311	10	0	0	0	0	0	0	1523	0	0	0	0	0	0	0	0	0	0	0	0	0	0	0	0	0	0	4	0.108108
Brassicaceae	Lepidium sativum L.	0	0	0	0	0	0	0	0	0	0	0	0	0	0	0	0	0	0	0	0	0	0	0	0	0	0	0	0	0	0	0	0	0	0	0	0	0	0	0
Compositae	Leucanthemum vulgare (Vaill.) Lam.	0	0	0	0	50	0	0	0	0	85	0	0	0	0	0	0	0	0	0	0	0	0	0	0	0	0	0	0	0	0	0	0	0	0	0	0	0	2	0.0540541
Oleaceae	Ligustrum lucidum W.T.Aiton	0	0	0	0	0	0	0	0	0	0	0	0	0	0	0	0	0	0	0	0	0	0	0	0	0	0	0	0	0	0	0	0	0	0	0	0	0	0	0
Poaceae	Lolium perenne L.	0	0	0	0	0	0	0	0	0	31	0	11	0	43	11	0	0	0	0	0	0	0	0	0	0	0	0	0	0	0	306	0	0	0	45	0	0	6	0.162162
Lythraceae	Lythrum salicaria L.	0	0	0	0	0	0	0	0	0	0	0	0	0	0	0	0	0	0	0	0	0	0	0	0	0	0	0	0	0	0	0	0	233	0	0	0	0	1	0.027027
Malvaceae	Malva pusilla Sm.	0	0	0	0	0	0	0	0	0	0	0	0	0	0	0	0	0	0	0	0	0	0	0	0	0	0	0	0	0	0	0	0	351	0	0	0	0	1	0.027027
Compositae	Matricaria chamomilla L.	0	0	0	0	0	0	0	0	0	9450	832	0	0	0	0	0	0	0	0	0	0	1005	0	0	0	0	0	0	0	0	0	0	0	0	0	0	0	3	0.0810811
Leguminosae	Medicago sativa L.	0	0	0	0	0	0	0	0	0	0	0	0	0	0	0	0	0	0	0	0	0	0	0	0	0	0	0	0	0	0	0	0	0	0	0	0	0	0	0
Leguminosae	Melilotus officinalis (L.) Pall.	0	0	0	0	0	0	0	0	0	0	0	0	0	0	0	0	0	0	0	0	0	0	0	0	0	0	0	0	0	0	0	0	0	0	0	0	0	0	0
Lamiaceae	Melissa officinalis L.	0	0	0	0	0	0	0	1359	0	25	112	0	0	0	18	0	0	0	220	11776	4942	0	1306	0	947	0	0	0	0	14350	0	0	0	0	0	0	342	11	0.297297
Lamiaceae	Mentha × piperita L.	0	0	0	0	0	0	0	0	0	0	0	0	0	0	0	0	0	0	0	0	0	0	0	0	0	0	15	0	0	0	0	0	0	0	0	0	0	1	0.027027
Lamiaceae	Mentha pulegium L.	0	0	0	0	0	0	0	0	0	0	0	0	0	0	2864	0	0	0	0	0	0	0	0	0	0	0	0	0	0	0	0	0	0	0	0	0	0	1	0.027027
Lamiaceae	Mentha spicata L.	0	0	0	0	10	0	0	0	0	14	0	69	0	0	0	0	0	0	0	0	32	0	24	0	0	0	0	389	0	0	0	0	12720	1291	264	0	0	9	0.243243
Moraceae	Morus alba L.	0	0	0	0	0	0	0	0	0	0	0	0	0	0	0	0	0	0	0	0	0	0	0	0	0	0	0	0	0	0	0	0	0	0	0	0	0	0	0
Boraginaceae	Myosotis arvensis (L.) Hill	0	0	0	0	0	0	0	0	0	11	0	0	0	0	0	0	0	0	0	0	0	0	0	0	0	0	0	38	0	0	0	0	0	0	0	0	0	2	0.0540541
Nitrariaceae	Nitraria roborowskii Kom.	0	0	0	0	0	0	0	0	0	0	0	0	0	0	0	0	0	0	0	0	180	0	0	0	0	0	0	0	0	0	0	0	0	0	0	0	0	1	0.027027
Lamiaceae	Ocimum basilicum L.	0	0	0	0	0	0	0	0	0	0	0	0	0	0	0	0	0	0	0	0	36	0	0	0	0	0	0	0	0	0	0	0	0	0	0	0	0	1	0.027027
Lamiaceae	Origanum vulgare L.	0	0	0	0	45	0	0	0	0	480	24318	0	33	157	0	0	0	0	6170	0	330	0	0	0	0	0	0	0	0	0	0	0	5509	0	93	0	0	9	0.243243
Araliaceae	Panax ginseng C.A.Mey.	0	0	0	0	0	0	0	0	0	0	0	0	0	0	0	0	0	0	0	0	25	0	0	0	0	0	0	0	0	0	0	0	0	0	0	0	0	1	0.027027
Papaveraceae	Papaver rhoeas L.	0	0	200	0	0	0	0	0	0	0	0	0	0	0	0	0	0	0	0	0	0	0	0	0	0	0	0	0	0	0	0	0	0	0	0	0	0	1	0.027027
Polygonaceae	Persicaria hydropiper (L.) Delarbre	0	0	0	0	0	0	0	0	0	0	0	0	0	0	0	0	0	0	0	0	0	0	0	0	0	0	0	0	0	0	0	0	0	0	17	0	0	1	0.027027
Polygonaceae	Persicaria tinctoria (Aiton) H.Gross	0	0	0	0	0	0	0	0	0	0	0	0	0	0	0	0	0	0	0	0	0	0	0	0	0	0	0	0	0	0	0	0	0	0	0	0	0	0	0
Polygonaceae	Polygonum viscosum Buch.-Ham. ex D. Don	0	0	0	0	0	0	0	0	0	0	0	0	0	0	0	0	0	0	0	0	0	0	0	0	0	0	0	0	0	0	0	0	0	0	0	0	0	0	0
Apiaceae	Petroselinum crispum (Mill.) Fuss	0	0	0	0	0	0	0	0	0	0	0	0	0	0	0	0	0	0	0	0	0	0	0	0	0	0	0	0	0	0	0	0	0	0	0	0	0	0	0
Monimiaceae	Peumus boldus Molina	0	0	0	0	0	0	0	0	0	0	0	0	0	0	0	807	0	0	0	0	0	0	0	0	0	0	0	0	0	0	0	0	0	0	0	0	0	1	0.027027
Poaceae	Phleum pratense L.	0	0	0	0	0	0	0	0	0	0	0	0	0	0	0	0	0	0	0	0	0	2823	0	0	0	0	0	0	0	0	0	0	0	0	0	0	0	1	0.027027
Compositae	Picris hieracioides Sibth. & Sm.	0	0	0	0	0	0	0	0	0	0	0	0	0	0	0	0	0	0	0	0	0	0	0	0	0	0	0	0	0	0	49	0	0	0	0	0	0	1	0.027027
Compositae	Pilosella flagellaris (Willd.) Arv.-Touv.	0	0	0	0	0	0	0	0	0	12	0	0	0	0	0	0	0	0	0	0	0	0	0	0	0	0	0	0	0	0	0	0	0	0	0	0	0	1	0.027027
Plantaginaceae	Plantago asiatica L.	0	0	0	0	0	0	0	0	0	0	0	0	0	0	0	0	0	0	0	0	0	0	0	0	0	0	0	0	0	0	0	0	0	0	0	0	0	0	0
Plantaginaceae	Plantago lanceolata L.	27	0	0	0	26	0	0	0	0	35	58	0	0	158	13	0	0	0	0	0	123	0	174	0	0	0	0	0	0	0	0	0	0	0	44	295	0	10	0.27027
Plantaginaceae	Plantago ovata Forssk.	0	0	0	0	0	0	0	0	0	0	0	0	0	0	0	0	0	0	0	0	0	0	0	0	0	0	0	0	0	0	0	0	0	0	0	0	0	0	0
Poaceae	Poa chaixii Vill.	0	0	0	0	0	0	0	0	0	0	0	0	0	0	0	0	0	0	0	0	0	0	0	0	0	0	0	0	0	0	0	0	0	0	0	0	0	0	0
Poaceae	Poa palustris L.	0	0	0	0	0	0	0	0	0	0	0	0	0	0	0	0	0	0	0	0	0	0	0	0	0	0	0	0	0	0	0	0	0	0	0	0	0	0	0
Poaceae	Poa pratensis L.	0	0	0	10	23	0	0	383	0	66	0	0	0	0	0	0	0	143	0	0	57	0	0	0	0	0	0	0	0	0	0	0	0	0	0	0	0	6	0.162162
Poaceae	Poa trivialis L.	0	0	0	0	0	0	0	0	0	0	0	2694	0	0	0	0	0	0	0	0	0	0	0	0	0	0	0	0	0	0	428	0	0	30	0	0	0	3	0.0810811
Poaceae	Poa sp.	0	0	0	0	0	0	0	0	0	0	0	0	0	0	0	0	0	0	0	0	0	0	0	0	0	0	0	0	0	0	0	0	0	0	0	0	0	0	0
Polygonaceae	Polygonum aviculare L.	0	0	0	0	0	0	0	0	0	0	0	0	0	0	0	0	0	0	0	0	0	0	0	0	0	0	0	0	0	0	0	49	150	0	0	0	0	2	0.0540541
Primulaceae	Primula veris L.	0	0	0	0	0	0	0	0	0	0	0	0	0	0	0	0	0	0	0	0	0	0	0	0	0	0	0	0	0	0	0	0	0	0	0	0	0	0	0
Ericaceae	Rhododendron micranthum Turcz.	0	0	0	0	0	0	0	84	0	0	0	0	0	0	0	0	0	0	0	0	2257	0	0	0	0	0	0	0	0	0	0	0	0	0	0	0	0	2	0.0540541
Grossulariaceae	Ribes nigrum L.	0	0	0	0	0	0	0	0	0	0	0	0	0	0	0	0	0	0	0	0	0	0	0	0	0	0	0	0	0	0	0	0	0	0	0	0	0	0	0
Leguminosae	Robinia pseudoacacia L.	0	0	0	0	0	0	0	0	0	0	0	0	0	0	0	0	0	0	0	0	0	0	0	0	0	0	0	0	0	0	0	0	0	0	0	0	0	0	0
Rosaceae	Rosa canina L.	0	0	0	0	0	0	0	0	0	0	0	0	0	0	0	0	0	0	0	0	0	0	0	0	0	0	0	0	0	0	0	0	0	0	0	0	0	0	0
Lamiaceae	Rosmarinus officinalis L.	0	0	0	421	0	13	0	0	0	0	0	0	0	0	0	0	0	0	0	0	0	0	0	0	0	0	0	0	0	0	0	53	0	0	0	0	0	3	0.0810811
Lamiaceae	Salvia officinalis L.	0	0	0	11	0	0	0	0	0	0	0	0	0	0	4267	0	0	0	0	0	13	0	0	0	0	0	0	0	0	0	0	0	0	0	0	0	0	3	0.0810811
Adoxaceae	Sambucus ebulus L.	0	0	0	0	0	0	0	0	0	0	0	0	0	0	0	0	0	0	0	0	0	0	0	0	0	0	0	0	0	0	0	0	0	0	0	0	0	0	0
Adoxaceae	Sambucus nigra L.	0	0	0	0	0	0	0	0	0	0	0	15	0	0	0	0	0	0	0	0	0	0	0	0	0	0	0	0	0	0	0	0	535	0	0	0	0	2	0.0540541
Poaceae	Secale cereale L.	0	0	0	0	0	0	0	0	0	0	0	0	0	24	0	0	0	0	0	839	174	0	0	0	0	0	0	0	0	0	0	0	0	0	0	0	0	3	0.0810811
Leguminosae	Senna alexandrina Mill.	0	0	0	0	0	0	0	0	0	0	0	0	0	0	0	0	0	0	0	0	0	0	0	0	0	0	0	0	0	0	0	0	0	0	0	0	0	0	0
Poaceae	Setaria italica (L.) P.Beauv.	0	0	0	0	0	0	0	0	0	0	0	0	0	0	0	0	0	0	0	0	0	0	197	0	0	0	0	0	0	0	0	0	0	0	0	0	0	1	0.027027
Poaceae	Setaria pumila (Poir.) Roem. & Schult.	0	0	0	0	0	0	0	0	0	0	0	0	0	875	0	0	0	0	0	0	0	0	0	0	0	0	0	0	0	0	0	0	0	0	40	0	0	2	0.0540541
Caryophyllaceae	Silene flos-cuculi (L.) Greuter & Burdet	0	0	0	0	0	0	0	0	0	221	0	0	0	0	0	0	0	0	0	0	0	0	0	0	0	0	0	0	0	0	0	0	0	0	0	0	0	1	0.027027
Caryophyllaceae	Silene latifolia Poir.	0	0	67	0	0	0	0	0	0	11726	0	23	0	0	0	0	0	0	0	0	0	0	0	0	0	0	0	0	0	0	0	0	0	0	0	0	0	3	0.0810811
Caryophyllaceae	Silene sp.	0	0	0	0	0	0	0	0	0	0	0	0	0	0	0	0	0	0	0	0	0	0	0	0	0	0	0	0	0	0	0	0	0	0	0	0	0	0	0
Compositae	Silybum marianum (L.) Gaertn.	0	0	0	0	0	0	0	0	0	0	0	0	0	0	0	0	0	0	0	0	29	0	0	0	0	0	0	0	0	0	0	0	0	0	0	0	0	1	0.027027
Solanaceae	Solanum lycopersicum L.	0	0	0	0	0	0	0	0	0	0	0	0	0	0	0	0	0	0	0	0	0	0	0	0	0	0	0	0	0	0	0	0	0	20	0	0	0	1	0.027027
Solanaceae	Solanum americanum Mill (syn. Solanum nigrum L.)	0	0	0	0	0	0	10	0	0	0	0	0	0	0	0	0	0	0	0	0	0	0	0	0	0	0	0	0	0	0	0	0	0	0	0	0	0	1	0.027027
Solanaceae	Solanum tuberosum L.	0	0	0	0	0	0	0	0	0	0	0	0	0	0	0	0	0	0	0	0	0	0	0	0	0	0	0	0	0	0	0	0	0	29	0	0	0	1	0.027027
Compositae	Solidago sp.	0	0	0	0	0	0	0	0	0	0	0	0	0	0	0	0	0	0	0	0	0	0	0	0	0	0	0	0	0	0	0	0	0	0	0	0	0	0	0
Compositae	Solidago virgaurea L.	0	0	0	0	0	0	0	0	0	223	0	0	0	0	0	0	0	0	0	0	0	0	0	0	0	0	0	0	0	0	0	0	0	53	493	0	0	3	0.0810811
Compositae	Sonchus arvensis L.	0	0	15	0	0	0	0	0	0	0	11	0	0	0	0	0	0	0	0	0	0	0	0	0	0	0	0	0	0	0	3069	0	0	0	0	0	0	3	0.0810811
Compositae	Sonchus oleraceus (L.) L.	0	0	0	0	0	0	0	0	0	0	0	0	0	0	0	0	0	0	0	0	50	0	0	0	0	0	0	0	0	0	0	0	0	0	0	0	0	1	0.027027
Poaceae	Sorghum bicolor (L.) Moench	0	0	0	0	0	0	0	0	0	0	0	0	0	0	0	0	0	0	0	0	0	0	0	0	0	0	0	0	0	0	0	0	0	0	0	0	0	0	0
Caryophyllaceae	Stellaria media (L.) Vill.	0	0	0	0	0	0	0	0	0	0	67	0	0	0	0	0	0	0	0	68	14	0	0	0	0	0	0	0	0	0	0	0	0	0	0	19	0	4	0.108108
Boraginaceae	Symphytum officinale L.	0	0	0	0	0	0	0	0	0	0	0	0	0	0	0	0	0	0	0	0	0	0	0	0	0	0	0	0	0	0	0	0	0	0	218	0	0	1	0.027027
Compositae	Taraxacum campylodes G.E.Haglund	0	0	0	0	1119	0	11	285	0	10	448	43	0	0	0	0	19579	0	34	19	72	0	210	26	0	0	0	621	0	0	43842	0	44726	0	0	59	725	17	0.459459
Lamiaceae	Thymus pulegioides L.	0	0	0	0	0	0	0	0	0	50	0	0	0	659	24	0	0	0	0	0	0	0	72	0	0	0	0	0	0	0	0	0	38784	340	364	111	0	8	0.216216
Lamiaceae	Thymus serpyllum L.	0	0	0	0	0	0	0	0	0	0	0	0	0	0	0	0	0	0	0	0	0	0	0	0	0	0	0	0	0	0	0	0	0	0	0	0	0	0	0
Malvaceae	Tilia cordata Mill.	0	0	0	0	0	0	0	0	0	0	0	0	0	0	0	0	0	0	0	0	0	0	0	0	0	0	0	0	0	0	0	0	0	0	0	0	0	0	0
Malvaceae	Tilia dasystyla Steven	0	0	0	0	0	0	0	0	0	0	0	0	0	0	0	0	0	0	0	0	0	0	0	0	0	0	0	0	0	0	0	0	0	0	0	0	0	0	0
Malvaceae	Tilia hyrcana Tabari & Colagar	0	0	0	0	0	0	0	0	0	0	0	0	0	0	0	0	0	0	0	0	0	0	0	0	0	0	0	0	0	0	0	0	0	0	0	0	0	0	0
Compositae	Tragopogon pratensis L.	0	0	0	0	0	0	0	0	0	0	0	0	0	0	0	0	0	0	0	0	0	0	0	0	0	0	0	0	0	0	0	0	0	0	0	13	0	1	0.027027
Euphorbiaceae	Triadica sebifera (L.) Small	0	0	0	0	0	0	0	0	0	0	0	0	0	0	0	0	0	0	0	0	0	0	0	0	0	0	0	0	0	0	0	0	0	0	0	0	0	0	0
Leguminosae	Trifolium grandiflorum Schreb.	0	0	0	0	0	0	0	0	0	0	0	0	0	0	0	0	0	0	0	0	0	0	0	0	0	0	0	0	0	0	0	0	0	0	0	0	0	0	0
Poaceae	Triticum aestivum L.	0	0	0	0	0	0	0	0	0	27	0	0	0	0	0	0	0	0	0	890	775	0	19	0	0	0	0	0	0	0	0	0	0	0	0	0	0	4	0.108108
Urticaceae	Urtica dioica L.	0	0	0	0	0	0	30	999	0	2415	38	20	0	0	30	0	30	0	0	0	64	0	0	0	0	0	1476	0	0	0	13	0	15132	6071	13496	61	307	15	0.405405
Ericaceae	Vaccinium myrtillus L.	0	0	0	0	11	0	0	425	0	0	0	10	14	0	0	0	0	0	333	0	920	0	0	0	0	0	0	0	0	0	0	88	42	0	0	0	0	8	0.216216
Caprifoliaceae	Valeriana officinalis L.	0	0	0	0	0	0	15	0	0	0	0	0	0	0	0	0	0	0	0	0	0	0	0	0	0	0	0	0	0	0	0	0	0	0	0	0	0	1	0.027027
Scrophulariaceae	Verbascum thapsus L.	0	0	0	0	0	0	0	0	0	0	30	0	0	0	0	0	0	0	0	0	0	0	0	0	0	0	0	0	0	0	0	0	0	0	0	0	0	1	0.027027
Verbenaceae	Verbena officinalis L.	0	0	0	0	0	0	0	0	0	0	0	0	0	29	20	0	0	14	0	0	0	0	0	0	0	0	0	0	0	0	0	0	0	0	0	0	0	3	0.0810811
Plantaginaceae	Veronica austriaca L.	0	0	0	0	0	0	0	0	0	0	0	0	0	0	0	0	0	0	0	0	0	0	0	0	0	0	0	0	663	0	0	0	0	0	0	0	0	1	0.027027
Plantaginaceae	Veronica beccabunga L.	0	0	0	0	0	0	0	0	0	0	0	0	0	0	0	0	0	0	0	0	0	0	0	0	0	0	0	0	0	0	0	0	0	0	0	0	0	0	0
Plantaginaceae	Veronica chamaedrys L.	0	0	0	0	0	0	0	0	0	0	0	0	0	0	0	0	0	0	708	0	672	11	0	0	0	0	0	0	0	10266	0	0	0	0	0	0	70	5	0.135135
Plantaginaceae	Veronica filiformis Sm.	0	0	0	0	0	0	0	0	0	0	0	0	0	0	0	0	0	0	0	0	0	0	0	0	0	0	0	0	0	0	0	0	0	0	0	0	0	0	0
Plantaginaceae	Veronica persica Poir.	0	0	0	0	0	0	0	0	0	0	0	0	0	0	0	0	0	0	0	0	0	0	0	0	0	0	112	0	0	0	0	0	0	0	0	0	0	1	0.027027
Plantaginaceae	Veronica prostrata L.	0	0	0	0	0	0	0	0	0	0	0	0	0	0	0	0	0	0	0	0	0	0	0	0	0	0	0	0	0	0	0	0	0	0	0	0	0	0	0
Plantaginaceae	Veronica urticifolia Jacq.	0	0	0	0	0	0	0	0	0	0	0	0	0	0	0	0	0	0	0	0	0	0	0	0	0	0	0	0	0	0	0	0	0	0	0	0	0	0	0
Violaceae	Viola arvensis Murray	0	0	0	0	0	0	0	0	0	0	0	0	0	0	0	0	0	0	0	0	0	0	0	0	0	0	0	0	0	0	0	0	0	0	0	0	0	0	0
Violaceae	Viola lutea Huds.	0	0	0	0	0	0	0	0	0	0	0	0	0	0	0	0	0	0	0	0	0	0	0	0	0	0	0	0	0	0	0	0	0	0	0	0	0	0	0
Violaceae	Viola tricolor L.	0	0	0	0	0	0	0	0	0	0	0	0	0	0	0	0	0	0	0	0	0	0	0	0	0	0	0	0	0	0	0	0	0	0	0	0	0	0	0
Lamiaceae	Vitex agnus-castus L.	0	0	0	0	0	0	0	0	0	0	0	0	0	0	0	0	0	0	0	0	0	0	0	183	0	0	0	0	0	0	0	0	0	0	0	0	0	1	0.027027
Compositae	Xeranthemum cylindraceum Sm.	0	0	0	0	0	0	0	0	0	0	0	0	0	0	0	0	0	0	0	0	0	0	0	0	0	0	0	0	0	0	0	0	2641	16	26	0	0	3	0.0810811
Poaceae	Zea mays L.	0	0	0	0	0	0	0	0	0	0	0	0	0	0	0	0	0	0	0	0	0	0	0	0	0	0	0	0	0	0	0	0	0	0	0	0	0	0	0
	Total number of reads	2030	140	12864	2847	4383	87	22427	4061	163	68966	40693	29675	4226	6385	7810	9007	34291	11815	13375	18800	17004	6681	4149	249	43665	19467	1603	2459	717	27855	54641	13820	170556	19103	24504	59273	14555
	Total number of species within the product	12	3	10	6	19	2	10	11	1	45	24	25	8	19	17	3	7	9	18	8	30	11	15	3	9	2	3	7	2	6	15	7	22	16	21	20	13

## Sheet: Reads_ITS1+ITS2
	Sample no.	1	3	4	5	6	8	10	15	17	21	24	27	29	30	32	35	37	38	39	42	43	44	46	48	50	51	55	59	61	65	71	72	73	74	75	76	77	78
Family name	Species name	No.of reads (nrITS1+nrITS2)	No.of reads (nrITS1+nrITS2)	No.of reads (nrITS1+nrITS2)	No.of reads (nrITS1+nrITS2)	No.of reads (nrITS1+nrITS2)	No.of reads (nrITS1+nrITS2)	No.of reads (nrITS1+nrITS2)	No.of reads (nrITS1+nrITS2)	No.of reads (nrITS1+nrITS2)	No.of reads (nrITS1+nrITS2)	No.of reads (nrITS1+nrITS2)	No.of reads (nrITS1+nrITS2)	No.of reads (nrITS1+nrITS2)	No.of reads (nrITS1+nrITS2)	No.of reads (nrITS1+nrITS2)	No.of reads (nrITS1+nrITS2)	No.of reads (nrITS1+nrITS2)	No.of reads (nrITS1+nrITS2)	No.of reads (nrITS1+nrITS2)	No.of reads (nrITS1+nrITS2)	No.of reads (nrITS1+nrITS2)	No.of reads (nrITS1+nrITS2)	No.of reads (nrITS1+nrITS2)	No.of reads (nrITS1+nrITS2)	No.of reads (nrITS1+nrITS2)	No.of reads (nrITS1+nrITS2)	No.of reads (nrITS1+nrITS2)	No.of reads (nrITS1+nrITS2)	No.of reads (nrITS1+nrITS2)	No.of reads (nrITS1+nrITS2)	No.of reads (nrITS1+nrITS2)	No.of reads (nrITS1+nrITS2)	No.of reads (nrITS1+nrITS2)	No.of reads (nrITS1+nrITS2)	No.of reads (nrITS1+nrITS2)	No.of reads (nrITS1+nrITS2)	No.of reads (nrITS1+nrITS2)	No.of reads (nrITS1+nrITS2)	Occurring in # samples	Occurence within all (38) products (%)
Compositae	Achillea alpina L.	0	0	0	0	0	0	0	0	0	0	0	0	0	0	0	0	0	0	0	0	0	180	0	0	0	0	0	0	0	0	0	0	0	0	0	0	0	0	1	0.0263158
Compositae	Achillea millefolium L.	0	0	0	381	0	0	0	1318	0	991	68	0	639	32	0	0	7844	3395	71	0	475	414	0	0	0	0	0	47	485	0	79	0	113	3247	763	5760	7679	8353	20	0.526316
Compositae	Achillea ptarmica L.	0	0	0	0	0	0	0	0	0	0	0	374	0	0	0	0	0	0	100	0	144	0	0	0	0	0	0	0	0	0	0	0	0	0	0	0	0	0	3	0.0789474
Compositae	Achillea cretica L. (syn. Achillea santolina)	0	0	0	0	0	0	0	0	0	2531	992	0	0	0	0	0	0	0	0	0	0	6951	0	34	0	0	871	0	0	416	0	0	0	0	0	0	0	0	6	0.157895
Compositae	Achillea wilsoniana (Heimerl) Hand.-Mazz.	0	0	0	0	0	0	0	0	0	0	10	0	0	0	45	0	0	0	0	0	0	0	0	0	0	0	0	0	0	0	0	0	0	0	0	0	0	0	2	0.0526316
Rosaceae	Agrimonia parviflora Sol. (syn. Agrimonia eupatoria)	0	0	0	0	0	0	0	0	0	0	0	0	0	0	0	0	0	0	0	0	0	0	0	0	43	0	0	0	0	0	0	0	0	0	0	0	0	0	1	0.0263158
Poaceae	Agrostis gigantea Roth	109	0	301	0	35	0	0	0	0	6097	635	0	0	0	0	0	0	176	0	0	0	376	0	0	12714	0	0	0	0	0	171	0	0	0	0	0	0	0	9	0.236842
Poaceae	Agrostis petriei Hack.	0	0	0	0	0	0	0	0	0	0	0	0	0	0	11	0	0	0	0	0	0	0	0	0	0	0	0	0	0	0	64	0	0	0	0	0	0	0	2	0.0526316
Poaceae	Agrostis sp.	0	0	0	0	0	0	0	0	0	859	0	0	0	0	0	0	0	433	0	0	0	368	0	0	0	0	0	0	0	0	0	0	0	0	0	0	0	0	3	0.0789474
Lamiaceae	Ajuga ciliata Bunge	0	0	0	0	0	0	0	0	0	0	0	10	0	0	0	0	0	0	0	0	0	0	0	0	0	0	0	0	0	0	0	0	0	0	0	0	0	50	2	0.0526316
Asparagaceae	Albuca fragrans Jacq.	0	0	0	0	0	0	0	0	0	0	0	0	0	0	0	0	0	0	0	0	0	0	0	0	0	0	0	0	0	0	0	0	52	0	0	0	0	0	1	0.0263158
Malvaceae	Althaea officinalis L.	0	0	0	0	0	0	0	0	0	0	0	0	0	0	0	0	0	5245	0	0	27	0	13	0	0	0	0	0	0	0	0	0	0	0	0	0	0	0	3	0.0789474
Amaranthaceae	Amaranthus retroflexus L.	0	0	616	0	0	0	11	0	0	0	0	0	0	0	0	0	28	0	0	0	0	0	607	0	0	0	0	0	0	0	0	0	0	0	0	0	0	0	4	0.105263
Amaranthaceae	Amaranthus hybridus L.	0	0	0	0	0	0	0	0	0	0	0	0	0	0	0	0	151	0	0	0	0	0	1496	51	0	0	0	0	0	0	0	0	0	0	0	0	0	0	3	0.0789474
Compositae	Anthemis cotula L.	0	0	0	0	0	0	0	0	0	0	0	0	0	0	0	0	0	0	0	0	0	0	0	0	0	0	0	0	0	0	0	0	0	0	48	2426	0	0	2	0.0526316
Poaceae	Anthosachne sp.	0	0	0	0	0	0	0	0	0	0	0	0	0	0	0	0	0	0	0	0	0	0	0	0	0	0	0	0	0	303	0	0	0	0	0	0	0	0	1	0.0263158
Poaceae	Anthoxanthum odoratum L.	0	0	0	0	0	0	0	0	0	58	0	0	0	0	0	0	0	0	31	0	0	0	0	0	0	0	0	0	0	0	0	0	0	0	0	0	0	0	2	0.0526316
Poaceae	Apera spica-venti (L.) P.Beauv.	91	17	0	0	0	0	0	0	0	1150	62	14	0	524	0	0	0	0	0	0	0	0	0	0	0	0	0	0	0	0	0	0	0	0	0	0	0	0	6	0.157895
Compositae	Arctium lappa L.	0	0	0	0	0	0	0	0	0	0	0	0	0	0	33	0	0	0	131	0	0	0	0	0	0	0	0	0	0	0	0	0	0	0	0	0	0	1334	3	0.0789474
Poaceae	Arrhenatherum elatius (L.) P.Beauv. ex J.Presl & C.Presl.	0	0	0	0	409	0	0	0	0	334	0	0	0	0	0	0	0	0	0	0	0	0	0	0	0	0	0	0	0	0	0	0	0	24	0	0	11	296	5	0.131579
Compositae	Artemisia absinthium L.	0	0	0	0	0	0	0	0	0	0	0	0	0	0	0	0	0	0	0	0	0	0	0	0	0	0	0	0	0	0	0	0	69	0	0	0	0	0	1	0.0263158
Compositae	Artemisia japonica Thunb.	0	0	0	0	0	0	0	0	0	0	0	0	0	0	0	0	0	0	0	0	0	0	0	4353	0	0	0	0	0	0	0	0	0	0	0	0	0	0	1	0.0263158
Compositae	Artemisia vulgaris L.	0	0	0	0	0	0	0	0	0	776	0	0	0	0	0	0	0	0	0	0	11	0	0	0	0	0	0	0	0	0	0	0	0	0	0	0	0	0	2	0.0526316
Amaranthaceae	Atriplex australasica Moq.	0	0	0	0	0	0	0	0	0	0	0	0	0	0	0	0	0	0	0	0	0	0	34	0	0	0	0	0	0	0	0	0	0	0	0	0	0	0	1	0.0263158
Amaranthaceae	Atriplex patula L.	0	0	0	0	0	0	0	0	0	0	0	0	0	0	0	0	0	0	0	0	0	0	72	0	0	0	0	0	0	0	0	0	0	0	0	0	0	0	1	0.0263158
Betulaceae	Betula populifolia Marshall	0	0	0	0	0	0	0	37	0	0	0	0	0	0	0	0	0	0	0	0	0	0	0	352	0	0	0	0	0	0	0	0	0	0	0	0	0	0	2	0.0526316
Poaceae	Brachypodium pinnatum (L.) P.Beauv.	0	0	0	0	0	0	0	0	0	0	0	102	0	0	0	0	0	0	0	0	0	0	0	0	0	0	0	0	0	0	0	0	0	0	0	0	0	0	1	0.0263158
Brassicaceae	Brassica oleracea L.	0	0	0	0	0	0	0	0	0	0	0	0	0	0	0	0	0	0	0	0	0	0	0	44	0	0	0	0	0	0	0	0	0	0	0	0	0	0	1	0.0263158
Poaceae	Bromus arvensis L.	0	0	0	0	0	0	0	0	0	0	0	0	0	0	0	0	0	26	0	0	0	0	0	0	0	0	0	0	0	0	0	0	0	0	0	0	0	0	1	0.0263158
Poaceae	Bromus japonicus Thunb.	0	0	0	0	0	0	0	0	0	0	0	224	0	490	11	0	0	0	0	0	0	0	0	0	0	0	0	0	0	0	0	0	0	0	0	0	0	0	3	0.0789474
Poaceae	Bromus secalinus L.	0	0	0	0	0	0	0	0	0	0	0	7686	0	131	0	0	0	16	0	0	0	0	0	0	0	0	0	0	0	0	0	0	0	0	0	0	0	0	3	0.0789474
Moraceae	Broussonetia papyrifera (L.) L'Hér. ex Vent.	0	0	0	0	0	0	0	0	0	0	0	0	0	0	0	0	0	0	0	0	57	0	0	0	0	0	0	0	0	0	0	0	0	0	0	0	0	0	1	0.0263158
Poaceae	Calamagrostis epigejos (L.) Roth	16	15	0	0	0	0	0	0	0	0	0	0	0	0	0	0	0	0	0	0	0	0	0	0	0	0	0	0	0	0	0	0	0	0	0	0	0	0	2	0.0526316
Compositae	Calendula officinalis L.	0	0	0	0	0	0	0	0	0	115	0	49	0	0	22	509	0	0	86	8864	1871	0	0	0	0	0	0	0	0	10	15	0	0	3068	6748	984	1311	559	14	0.368421
Compositae	Calendula suffruticosa Vahl	0	0	0	0	0	0	0	0	0	0	0	0	0	0	0	10	0	0	0	0	0	0	0	0	0	0	0	0	0	0	0	0	0	38	0	0	0	0	2	0.0526316
Ericaceae	Calluna vulgaris (L.) Hull	0	0	0	0	0	0	0	0	0	0	0	0	0	0	0	0	0	0	0	0	0	148	0	0	0	0	0	0	0	0	0	0	0	0	0	0	0	0	1	0.0263158
Convolvulaceae	Calystegia sepium (L.) R. Br.	0	0	0	0	155	0	433	0	0	307	3688	0	68	33	0	0	8851	0	0	0	0	0	0	0	0	0	0	0	0	0	0	0	0	0	663	416	505	0	10	0.263158
Brassicaceae	Capsella bursa-pastoris (L.) Medik.	0	0	0	0	0	0	0	0	0	0	0	0	0	0	56	0	0	0	0	0	0	0	0	0	0	0	0	0	0	0	0	0	0	8391	0	0	0	0	2	0.0526316
Betulaceae	Carpinus betulus L.	0	0	0	0	0	0	0	0	0	0	0	0	585	0	0	0	0	0	0	0	0	0	0	0	0	0	0	0	0	0	0	0	0	0	0	0	0	0	1	0.0263158
Compositae	Carthamus tinctorius L.	0	0	0	0	0	0	0	0	0	0	0	0	0	0	0	0	0	0	0	0	0	0	0	0	0	0	0	0	0	0	0	0	30	0	0	0	0	0	1	0.0263158
Compositae	Centaurea benedicta (L.) L.	0	0	0	0	0	0	0	0	0	0	0	0	0	0	19	0	0	0	0	0	0	0	0	0	0	0	0	0	0	0	0	0	0	0	0	0	0	0	1	0.0263158
Compositae	Cyanus segetum Hill (syn. Centaurea cyanus L.)	0	108	0	0	0	0	0	0	0	11	0	544	0	59	27	0	0	0	0	0	0	0	0	0	0	0	0	0	0	0	3272	0	0	20544	0	0	48	0	8	0.210526
Compositae	Centaurea jacea L.	0	0	0	0	0	0	0	0	0	71	0	0	0	0	0	0	0	0	0	0	0	0	0	0	0	0	0	0	0	0	0	0	0	0	0	0	593	0	2	0.0526316
Compositae	Centaurea nigra L.	0	0	0	0	239	0	37	0	0	3094	14	0	0	0	18	0	0	0	0	0	0	0	0	0	0	0	0	0	0	0	0	0	0	0	0	0	3395	0	6	0.157895
Gentianaceae	Centaurium erythraea Rafn	0	0	0	0	0	0	0	0	0	0	0	0	0	0	0	0	0	0	0	0	0	0	0	0	0	0	0	0	0	0	0	0	0	0	0	0	280	0	1	0.0263158
Papaveraceae	Chelidonium majus L.	0	0	0	0	830	0	48491	0	0	24	36	71	0	0	22	19299	0	0	7783	0	0	0	0	0	0	33	0	0	0	1424	0	0	0	27174	6191	5762	56694	0	14	0.368421
Amaranthaceae	Chenopodium album L.	0	0	0	0	0	0	0	0	0	0	0	0	0	0	0	0	0	612	0	0	0	0	821	266	0	0	0	0	0	0	0	0	0	0	0	0	0	0	3	0.0789474
Amaranthaceae	Chenopodium ficifolium Sm.	0	0	0	0	0	0	0	0	0	0	0	0	0	0	0	0	0	0	0	0	0	0	73	0	0	0	0	0	0	0	0	0	0	0	0	0	0	0	1	0.0263158
Compositae	Cichorium intybus L.	0	0	0	0	0	0	0	0	0	42	0	44	0	0	0	0	0	16	0	0	18	0	0	0	0	0	0	0	0	0	0	4037	0	527	0	381	12551	0	8	0.210526
Compositae	Cirsium arvense (L.) Scop.	0	0	179	0	36	0	0	0	0	1183	0	17097	0	181	0	0	0	0	0	0	0	0	142	0	0	0	0	0	0	0	0	878	0	0	0	0	0	0	7	0.184211
Compositae	Cirsium eriophorum (L.) Scop.	0	0	0	0	0	0	0	0	0	0	824	0	0	0	0	0	0	0	0	0	0	0	0	0	0	0	0	0	0	0	0	0	0	0	0	0	0	0	1	0.0263158
Compositae	Cirsium setidens (Dunn) Nakai	0	0	0	0	0	0	0	931	0	33	14	13	0	46	12	0	0	0	0	0	219	0	10	203	0	0	638	0	15	378	0	0	0	0	0	0	0	1660	13	0.342105
Compositae	Cirsium tuberosum (L.) All.	0	0	0	0	0	0	0	0	0	40	0	0	0	0	0	0	0	0	0	0	29	0	0	0	0	0	0	0	0	0	0	0	0	0	0	0	0	0	2	0.0526316
Compositae	Cistus salviifolius L.	0	0	0	0	0	0	0	0	0	0	0	0	0	0	0	0	0	0	0	0	0	0	0	0	0	0	50	0	0	0	0	0	0	0	0	0	0	0	1	0.0263158
Cucurbitaceae	Citrullus lanatus (Thunb.) Matsum. & Nakai	0	0	0	0	0	0	0	0	0	0	0	0	0	0	0	0	0	0	0	0	0	0	0	0	0	0	0	0	0	0	0	0	0	0	0	0	0	305	1	0.0263158
Convolvulaceae	Convolvulus arvensis L.	468	0	0	235	1122	0	13	0	0	23793	5363	713	3961	2376	62	0	7025	13738	147	138	324	541	0	0	0	0	0	0	70	0	0	267	415	218	210	205	249	449	24	0.631579
Compositae	Erigeron canadensis L.	0	0	0	0	0	0	0	0	0	0	0	0	0	0	0	0	0	0	0	0	0	0	0	0	0	2173	0	0	0	0	0	0	0	0	0	0	0	0	1	0.0263158
Apiaceae	Coriandrum sativum L.	0	0	0	0	0	0	0	0	0	0	0	0	0	0	0	0	0	0	0	0	0	0	0	0	0	0	0	0	0	0	0	0	10	0	0	0	0	0	1	0.0263158
Betulaceae	Corylus avellana L.	0	0	0	0	0	0	0	0	0	0	0	0	0	0	0	0	0	0	0	0	0	0	0	0	0	0	0	0	0	0	0	7230	0	0	0	0	0	0	1	0.0263158
Rosaceae	Crataegus laevigata (Poir.) DC.	0	0	0	0	0	0	0	0	0	0	0	0	0	0	0	0	0	0	0	0	0	0	0	0	0	0	0	0	0	0	0	10	0	0	0	0	0	0	1	0.0263158
Rosaceae	Crataegus monogyna Jacq.	0	0	0	0	0	74	0	0	0	0	0	0	0	0	0	0	0	0	0	0	0	0	0	0	0	0	0	0	0	0	0	0	0	0	0	0	0	0	1	0.0263158
Compositae	Crepis alpestris (Jacq.) Tausc	0	0	0	0	0	0	0	0	0	0	0	0	0	0	0	0	0	0	0	0	0	0	0	0	0	0	0	0	0	0	0	0	0	0	395	0	0	0	1	0.0263158
Compositae	Crepis capillaris (L.) Wallr.	0	0	0	0	0	0	0	0	0	43	0	0	0	0	0	0	0	0	0	0	0	90	0	0	0	0	0	0	0	0	0	0	0	0	0	4686	0	0	3	0.0789474
Compositae	Crepis setosa Haller f.	0	0	0	0	0	0	0	0	0	0	0	0	0	0	0	0	0	0	0	0	0	0	0	0	0	0	0	0	0	0	0	0	0	0	0	340	0	0	1	0.0263158
Cucurbitaceae	Mukia maderaspatana (L.) M.Roem.	0	0	0	0	0	0	0	24	0	0	0	0	0	0	0	0	0	0	0	0	0	0	0	0	0	0	0	0	0	0	0	0	0	0	0	0	0	0	1	0.0263158
Compositae	Cynara cardunculus L.	0	0	0	0	27	0	408	0	0	0	0	0	0	0	16	0	0	0	0	0	87	0	0	0	0	0	0	0	2826	2850	0	11912	12	0	0	0	0	0	8	0.210526
Poaceae	Cynodon dactylon (L.) Pers.	0	0	0	0	0	0	0	0	0	0	0	0	0	0	0	0	0	39	0	0	0	0	0	0	0	0	0	0	0	0	0	0	0	0	0	10	0	0	2	0.0526316
Caryophyllaceae	Dianthus superbus L.	0	0	0	0	0	0	0	0	0	0	0	0	0	0	0	0	0	0	0	0	0	0	0	0	0	0	0	0	0	0	0	0	48	0	0	0	0	0	1	0.0263158
Compositae	Echinacea angustifolia DC.	968	0	0	0	0	0	0	159	0	0	17	0	0	0	0	0	0	0	27	0	0	0	0	0	597	0	0	0	0	0	0	19	12843	32	0	0	0	0	8	0.210526
Compositae	Echinacea pallida (Nutt.) Nutt.	0	0	0	0	0	35	0	743	0	0	0	0	0	0	0	0	0	0	0	0	0	0	0	0	0	18814	0	0	0	257	0	0	36	0	0	0	0	6115	6	0.157895
Compositae	Echinacea paradoxa (Norton) Britton	0	0	0	0	0	0	0	15	0	0	0	0	0	0	0	0	0	0	0	0	0	0	0	0	0	0	0	0	0	0	0	0	259	0	0	0	0	0	2	0.0526316
Compositae	Echinacea purpurea (L.) Moench	0	0	0	0	0	0	0	0	163	0	0	14	0	0	0	0	0	0	0	0	0	0	0	0	0	0	0	0	214	0	0	0	0	0	0	0	0	0	3	0.0789474
Poaceae	Echinochloa crus-galli (L.) P.Beauv.	0	0	558	0	0	0	0	0	0	0	0	0	0	0	22	0	0	0	0	0	0	0	1759	0	0	0	0	0	0	0	0	164	320	0	0	0	0	0	5	0.131579
Poaceae	Elymus repens (L.) Gould	0	0	160	0	90	0	0	84	0	2001	2264	14	0	220	19	0	38	0	0	870	827	351	43	0	13551	0	0	0	1041	0	0	853	0	0	102	0	78	0	18	0.473684
Onagraceae	Epilobium microphyllum A.Rich.	0	0	0	0	0	0	740	0	0	0	0	0	0	0	0	0	0	0	0	0	0	0	0	0	0	0	0	0	0	0	0	0	0	0	0	0	0	0	1	0.0263158
Onagraceae	Epilobium microphyllum A.Rich.	0	0	0	0	0	0	0	0	0	0	0	0	0	0	0	0	0	0	0	0	0	67	0	0	0	0	0	0	0	0	0	0	0	0	0	0	0	0	1	0.0263158
Onagraceae	Epilobium sikkimense Hausskn.	0	0	0	0	0	0	0	0	0	2737	10	0	0	0	0	0	0	0	0	0	0	59	0	0	0	0	0	0	0	0	0	0	0	0	0	0	39	0	4	0.105263
Compositae	Erigeron annuus (L.) Pers.	0	0	0	0	0	0	0	0	0	558	43	0	197	0	447	0	0	12	0	0	0	0	0	0	0	0	0	0	0	0	0	0	0	0	0	73	0	0	6	0.157895
Compositae	Erigeron morrisonensis Hayata	0	0	0	0	0	0	0	0	0	0	0	0	0	0	0	0	0	0	0	0	0	0	21246	12	0	0	0	0	0	0	0	0	0	0	0	0	0	0	2	0.0526316
Euphorbiaceae	Euphorbia agraria M.Bieb.	0	0	0	0	0	0	0	0	0	0	0	0	0	31	0	0	0	0	0	0	0	0	0	0	0	0	0	0	0	0	0	0	0	0	0	0	0	0	1	0.0263158
Orobanchaceae	Euphrasia ostenfeldii (Pugsley) Yeo	0	0	0	0	0	0	0	0	0	0	0	0	0	0	0	0	0	0	0	0	0	0	0	0	1065	0	0	0	0	0	0	0	0	0	0	0	0	0	1	0.0263158
Poaceae	Vulpia bromoides (L.) Gray (syn. Festuca bromoides L.)	0	0	0	0	0	0	0	0	0	0	0	0	0	73	0	0	0	0	0	0	0	0	0	0	0	0	0	0	0	0	0	0	0	0	0	0	0	0	1	0.0263158
Poaceae	Festuca gigantea (L.) Vill.	0	0	0	0	73	0	0	0	0	126	0	0	0	43	0	0	0	0	0	0	0	0	0	0	0	0	0	0	0	0	0	0	0	0	0	0	0	0	3	0.0789474
Poaceae	Vulpia myuros (L.) C.C.Gmel. (syn. Festuca myuros L. )	0	0	0	0	0	0	0	0	0	0	0	0	0	704	0	0	0	0	0	0	0	0	0	0	0	0	0	0	0	0	0	0	0	0	0	0	0	0	1	0.0263158
Poaceae	Festuca occidentalis Hook.	0	0	0	0	0	0	0	0	0	0	0	0	0	0	0	0	0	0	0	0	0	95	0	0	0	0	0	0	0	0	0	0	0	0	0	0	0	0	1	0.0263158
Poaceae	Festuca pratensis Huds.	0	0	0	0	0	0	0	0	0	0	0	0	0	0	755	0	0	0	0	0	0	12	0	0	0	0	0	0	0	0	0	0	0	0	24	0	0	0	3	0.0789474
Poaceae	Festuca rubra L.	0	0	30	0	38	0	0	0	0	230	0	0	0	0	0	0	0	0	0	0	0	396	0	0	14248	0	0	0	0	0	0	0	0	0	0	0	0	0	5	0.131579
Oleaceae	Fraxinus excelsior L.	0	0	0	0	0	0	0	0	0	0	0	0	0	0	0	0	0	0	0	0	0	0	0	0	0	0	0	0	6419	0	0	0	0	0	24	0	0	0	2	0.0526316
Compositae	Galinsoga quadriradiata Ruiz & Pav.	0	0	10738	0	0	0	0	0	0	0	0	0	0	0	0	0	0	0	0	0	0	0	766	0	0	0	0	0	0	0	0	0	0	0	0	0	0	0	2	0.0526316
Ericaceae	Gaylussacia baccata (Wangenh.) K.Koch	0	0	0	0	0	0	0	0	0	0	0	0	0	0	0	0	0	0	988	0	787	0	0	0	0	0	0	0	0	0	0	0	0	0	0	0	0	0	2	0.0526316
Gentianaceae	Gentiana asclepiadea L.	0	0	0	0	0	0	0	0	0	0	0	10	0	0	0	0	0	0	30	0	0	0	0	113	0	0	0	0	0	0	0	0	0	0	0	0	0	4756	4	0.105263
Gentianaceae	Gentiana prostrata Haenke	0	0	0	0	0	0	0	0	0	0	0	0	0	0	0	0	0	0	0	0	0	0	46	40	0	0	0	0	0	0	0	0	0	0	0	0	0	0	2	0.0526316
Gentianaceae	Gentiana scabra Bunge	0	0	0	0	0	0	0	0	0	0	0	0	0	0	0	0	0	0	0	0	0	0	0	1356	0	0	0	0	0	0	0	0	0	0	0	0	0	0	1	0.0263158
Geraniaceae	Geranium pratense L.	0	0	0	0	0	0	0	0	0	0	0	0	0	0	0	0	0	0	0	0	61	0	0	0	0	0	0	0	0	0	0	0	0	0	0	0	0	0	1	0.0263158
Geraniaceae	Geranium robertianum L.	0	0	0	0	0	0	0	0	0	0	0	0	50	0	0	0	0	0	0	0	53	0	0	0	0	0	0	0	0	0	0	0	0	161	0	0	331	359	5	0.131579
Lamiaceae	Glechoma hederacea L.	0	0	0	0	0	0	0	0	0	0	0	0	0	0	0	0	0	0	0	0	0	0	0	0	0	0	1061	0	0	0	0	0	0	0	0	0	0	0	1	0.0263158
Leguminosae	Glycyrrhiza glabra L.	0	0	0	0	0	0	0	0	0	0	0	0	0	0	0	0	0	0	0	0	0	0	0	0	0	0	0	0	0	0	0	0	0	0	0	0	0	80	1	0.0263158
Compositae	Gnaphalium sylvaticum L.	0	0	0	0	0	0	0	0	0	25	0	0	0	0	0	0	0	0	0	0	0	0	0	0	0	0	0	0	0	0	0	0	0	0	0	0	0	0	1	0.0263158
Urticaceae	Gonostegia hirta (Blume ex Hassk.) Miq.	22	0	0	0	0	0	0	0	0	0	0	0	0	0	0	0	0	0	0	0	0	0	0	0	0	0	0	0	0	0	0	0	0	0	0	0	0	0	1	0.0263158
Compositae	Helianthus annuus L.	0	0	0	0	0	0	0	0	0	0	0	0	0	0	0	0	0	42	22	0	0	0	0	0	0	0	0	0	0	0	0	0	0	0	0	0	1156	0	3	0.0789474
Compositae	Hieracium laevigatum Froel.	0	0	0	0	0	0	0	0	0	0	0	0	0	0	0	0	0	0	112	0	0	0	0	0	0	0	0	0	0	0	0	0	0	0	0	0	0	0	1	0.0263158
Compositae	Pilosella plaicensis (Woł.) Soják (Hieracium fuscescens (Nägeli & Peter) Zahn)	0	0	0	0	0	0	0	0	0	12	0	0	0	0	0	0	0	0	0	0	0	0	0	0	0	0	0	0	0	0	0	0	0	0	0	0	0	0	1	0.0263158
Compositae	Pilosella stoloniflora (Waldst. & Kit.) F.W.Schultz & Sch.Bip. (Hieracium stoloniflorum Waldst. & Kit.)	0	0	0	0	0	0	0	0	0	0	0	0	0	0	0	0	0	0	0	0	0	0	0	0	0	0	0	0	0	0	0	0	0	0	0	0	32	0	1	0.0263158
Poaceae	Holcus lanatus L.	0	0	0	0	56	0	0	0	0	308	0	0	0	64	0	0	0	0	0	0	0	0	0	0	422	0	0	0	0	0	0	0	0	0	0	0	0	0	4	0.105263
Poaceae	Hordeum vulgare L.	0	0	0	0	0	0	0	417	0	0	0	0	0	0	0	0	0	0	0	0	7568	0	0	0	0	0	0	0	0	0	0	0	0	0	0	0	0	0	2	0.0526316
Cannabaceae	Humulus lupulus L.	0	0	0	0	0	0	2607	0	0	0	0	0	0	0	0	0	0	0	587	0	0	0	31	0	0	0	0	0	0	666	0	0	0	598	0	0	0	0	5	0.131579
Hypericaceae	Hypericum hirsutum L.	0	0	0	0	0	0	0	0	0	129	0	0	0	0	0	0	0	0	0	0	0	0	0	0	0	0	0	0	0	0	0	0	0	0	0	0	0	0	1	0.0263158
Hypericaceae	Hypericum humifusum L.	0	0	0	0	0	0	0	0	0	46	85	92	0	0	0	0	0	0	35	0	0	2663	1801	28	0	0	0	0	0	0	0	0	0	0	0	0	0	69	8	0.210526
Hypericaceae	Hypericum perforatum L.	0	12	0	0	336	97	59	171	0	6856	6409	4771	0	3886	214	0	168	476	407	0	0	29663	9441	652	0	308	3387	50	40	309	0	429	0	17	4455	535	68	0	26	0.684211
Hypericaceae	Hypericum tetrapterum Fr.	0	0	0	0	0	0	0	0	0	42	0	0	0	197	0	0	0	0	0	0	10	151	77	0	0	0	0	0	0	0	0	0	0	0	0	0	0	0	5	0.131579
Lamiaceae	Hyssopus macranthus Boriss.	0	0	0	0	0	0	0	0	0	0	0	0	0	0	0	0	0	0	90	0	0	0	0	0	0	0	0	0	0	0	0	0	0	0	0	0	0	0	1	0.0263158
Lamiaceae	Hyssopus officinalis L.	0	0	0	0	0	0	0	0	0	0	0	0	0	0	0	0	0	0	217	0	0	0	0	0	0	0	0	0	0	0	0	0	0	0	0	0	0	0	1	0.0263158
Convolvulaceae	Ipomoea cairica (L.) Sweet	20	0	0	0	0	0	0	0	0	0	0	0	0	0	0	0	0	0	0	0	0	0	0	0	0	0	0	0	0	0	0	0	0	0	0	0	0	0	1	0.0263158
Convolvulaceae	Ipomoea indica (Burm.) Merr.	12	0	0	0	0	0	0	0	0	0	0	0	0	0	0	0	0	0	0	0	0	0	0	0	0	0	0	0	0	0	0	0	0	0	0	0	0	0	1	0.0263158
Convolvulaceae	Ipomoea nil (L.) Roth	11	0	0	0	0	0	0	0	0	0	0	0	0	0	0	0	0	0	0	0	0	0	0	0	0	0	0	0	0	0	0	0	0	0	0	0	0	0	1	0.0263158
Convolvulaceae	Ipomoea obscura (L.) Ker Gawl.	266	0	0	0	0	0	0	0	0	0	0	0	0	0	0	0	0	0	0	0	0	0	0	0	0	0	0	0	0	0	0	0	0	0	0	0	0	0	1	0.0263158
Convolvulaceae	Ipomoea pubescens Lam.	20	0	0	0	0	0	0	0	0	0	0	0	0	0	0	0	0	0	0	0	0	0	0	0	0	0	0	0	0	0	0	0	0	0	0	0	0	0	1	0.0263158
Compositae	Jacobaea vulgaris Gaertn.	0	0	0	0	0	0	0	0	0	0	0	0	0	0	0	0	0	0	0	0	0	0	0	0	78	0	0	0	0	0	0	0	0	0	0	0	0	0	1	0.0263158
Juglandaceae	Juglans regia L.	0	0	0	0	0	0	0	0	0	0	286	0	0	0	28	0	0	0	2911	0	0	0	0	0	0	0	0	0	0	0	0	0	0	0	33	0	0	1010	5	0.131579
Compositae	Lactuca muralis (L.) Fresen.	0	0	0	0	0	0	0	0	0	0	0	10	0	0	0	0	0	0	0	0	0	0	0	0	0	0	0	0	0	0	0	0	0	0	0	0	0	1055	2	0.0526316
Compositae	Lactuca saligna L.	0	0	0	0	0	0	0	0	0	84	0	0	25	0	13	0	0	0	0	0	0	0	0	0	0	0	0	0	0	0	0	457	0	0	0	56	0	0	5	0.131579
Compositae	Lactuca serriola L.	0	0	0	0	0	0	0	0	0	0	590	0	0	0	0	0	0	0	0	0	0	0	0	0	0	0	0	0	0	0	0	0	0	0	0	0	0	0	1	0.0263158
Compositae	Lapsana communis L.	0	0	0	0	0	0	0	0	0	157	0	0	0	0	0	0	0	0	0	0	0	0	0	0	0	0	0	0	0	0	0	0	0	0	0	0	0	0	1	0.0263158
Lamiaceae	Lavandula angustifolia Mill.	0	0	0	64	0	0	0	0	0	0	0	0	0	0	0	0	0	0	0	0	0	0	0	0	0	0	0	0	0	0	0	0	0	0	0	0	0	0	1	0.0263158
Compositae	Leontodon hispidus L.	0	0	0	0	0	0	0	0	0	42	0	0	0	0	0	0	0	0	0	0	0	0	0	0	0	0	0	0	0	0	0	0	0	0	0	0	0	0	1	0.0263158
Lamiaceae	Leonurus cardiaca L.	0	0	0	2144	0	0	0	0	0	0	0	0	0	0	0	0	0	0	2289	0	0	0	0	0	0	0	0	0	0	0	0	0	0	58	0	0	0	0	3	0.0789474
Lamiaceae	Leonurus glaucescens Bunge	0	0	0	0	0	0	0	0	0	188	311	10	0	0	0	0	0	0	1523	0	0	0	0	0	0	0	0	0	0	0	0	0	0	0	0	0	0	0	4	0.105263
Brassicaceae	Lepidium sativum L.	0	0	0	0	0	0	0	0	0	0	0	0	0	0	0	0	0	0	0	0	0	0	13	0	0	0	0	0	0	0	0	0	0	0	0	0	0	0	1	0.0263158
Compositae	Leucanthemum vulgare (Vaill.) Lam.	0	0	0	0	50	0	0	0	0	85	0	0	0	0	0	0	0	0	0	0	0	0	0	0	0	0	0	0	0	0	0	0	0	0	0	0	0	0	2	0.0526316
Oleaceae	Ligustrum lucidum W.T.Aiton	0	0	0	0	0	0	0	0	0	0	0	0	0	0	0	0	0	0	0	0	10	0	0	0	0	0	0	0	0	0	0	0	0	0	0	0	0	0	1	0.0263158
Poaceae	Lolium perenne L.	0	0	0	0	0	0	0	0	0	31	0	11	0	43	11	0	0	0	0	0	0	31	0	0	0	0	0	0	0	0	0	306	0	0	0	45	0	0	7	0.184211
Lythraceae	Lythrum salicaria L.	0	0	0	0	0	0	0	0	0	0	0	0	0	0	0	0	0	0	0	0	0	0	0	0	0	0	0	0	0	0	0	0	0	233	0	0	0	0	1	0.0263158
Malvaceae	Malva pusilla Sm.	0	0	0	0	0	0	0	0	0	0	0	0	0	0	0	0	0	62	0	0	0	0	14	0	0	0	0	0	0	0	0	0	0	351	0	0	0	0	3	0.0789474
Compositae	Matricaria chamomilla L.	0	0	0	0	0	0	0	0	0	9450	915	0	0	0	0	0	0	0	0	0	0	2327	0	10	0	0	752	0	0	85	0	0	0	0	0	0	0	0	6	0.157895
Leguminosae	Medicago sativa L.	0	0	0	0	0	0	0	0	0	0	0	0	0	0	0	0	0	0	0	0	0	0	0	0	0	0	0	0	0	0	0	133	0	0	0	0	0	0	1	0.0263158
Leguminosae	Melilotus officinalis (L.) Pall.	0	0	0	0	0	0	0	0	0	0	0	0	0	0	0	0	0	0	0	0	0	0	0	0	0	0	0	0	0	0	0	0	0	0	0	79	0	0	1	0.0263158
Lamiaceae	Melissa officinalis L.	0	0	0	0	0	0	14	3156	0	25	112	0	0	0	83	0	0	0	932	43940	10725	0	3178	25	947	0	6462	0	0	2648	226346	0	0	0	0	0	0	342	15	0.394737
Lamiaceae	Mentha × piperita L.	0	0	0	0	0	0	0	0	0	0	0	0	0	0	0	0	0	0	0	0	0	0	0	0	0	0	0	15	0	0	0	0	0	0	0	0	0	0	1	0.0263158
Lamiaceae	Mentha pulegium L.	0	0	0	0	0	0	0	0	0	0	0	0	0	0	2920	0	0	0	0	0	0	0	0	0	0	0	0	0	0	0	0	0	0	0	0	0	0	0	1	0.0263158
Lamiaceae	Mentha spicata L.	0	0	0	0	10	0	0	0	0	14	0	69	0	0	0	22	0	0	0	0	32	0	24	0	0	0	0	635	1464	0	0	0	0	14251	1776	351	0	0	11	0.289474
Moraceae	Morus alba L.	0	0	0	0	0	0	0	0	0	0	0	0	0	0	0	0	0	0	70	0	0	0	0	0	0	0	0	0	0	0	0	0	0	0	0	0	0	0	1	0.0263158
Boraginaceae	Myosotis arvensis (L.) Hill	0	0	0	0	0	0	0	0	0	11	0	0	0	0	0	0	0	0	0	0	0	0	0	0	0	0	0	0	38	0	0	0	0	0	0	0	0	0	2	0.0526316
Nitrariaceae	Nitraria roborowskii Kom.	0	0	0	0	0	0	0	0	0	0	0	0	0	0	0	0	0	0	0	0	180	0	0	0	0	0	0	0	0	0	0	0	0	0	0	0	0	0	1	0.0263158
Lamiaceae	Ocimum basilicum L.	0	0	0	0	0	0	0	0	0	0	0	0	0	0	0	0	0	0	0	0	36	0	0	0	0	0	0	0	0	0	0	0	0	0	0	0	0	0	1	0.0263158
Lamiaceae	Origanum vulgare L.	0	0	0	0	45	0	0	10	0	480	24593	0	33	183	0	0	0	0	8285	0	348	0	0	0	0	0	0	0	0	0	0	0	0	5509	0	110	0	0	10	0.263158
Araliaceae	Panax ginseng C.A.Mey.	0	0	0	0	0	0	0	0	0	0	0	0	0	0	0	0	0	0	0	0	25	0	0	0	0	0	0	0	0	0	0	0	0	0	0	0	0	0	1	0.0263158
Papaveraceae	Papaver rhoeas L.	0	0	200	0	0	0	0	0	0	0	0	0	0	0	0	0	0	0	0	0	0	0	0	0	0	0	0	0	0	0	0	0	0	0	0	0	0	0	1	0.0263158
Polygonaceae	Persicaria hydropiper (L.) Delarbre	0	0	0	0	0	0	0	0	0	0	0	0	0	0	0	0	0	0	0	0	0	0	0	0	0	0	0	0	0	0	0	0	0	0	0	17	0	0	1	0.0263158
Polygonaceae	Persicaria tinctoria (Aiton) H.Gross	0	0	0	0	0	0	24	0	0	0	0	0	0	0	66	0	0	0	0	0	0	0	0	0	0	0	0	0	0	0	0	0	0	0	0	13	0	0	3	0.0789474
Polygonaceae	Polygonum viscosum Buch.-Ham. ex D. Don	0	0	0	0	0	0	0	0	0	0	0	0	0	0	0	0	0	0	0	0	0	0	0	17	0	0	0	0	0	0	0	0	0	0	0	0	0	0	1	0.0263158
Apiaceae	Petroselinum crispum (Mill.) Fuss	0	0	0	0	0	0	0	0	0	0	0	0	0	0	0	0	0	0	0	0	0	0	0	22	0	0	0	0	0	0	0	0	0	0	0	0	0	0	1	0.0263158
Monimiaceae	Peumus boldus Molina	0	0	0	0	0	0	0	0	0	0	0	0	0	0	0	807	0	0	0	0	0	0	0	0	0	0	0	0	0	0	0	0	0	0	0	0	0	0	1	0.0263158
Poaceae	Phleum pratense L.	0	0	0	0	0	0	0	0	0	0	0	0	0	0	0	0	0	0	0	0	0	5023	0	0	0	0	0	0	0	0	0	0	0	0	0	0	0	0	1	0.0263158
Compositae	Picris hieracioides Sibth. & Sm.	0	0	0	0	0	0	0	0	0	0	0	0	0	0	0	0	0	0	0	0	0	0	0	0	0	0	0	0	0	0	0	122	0	0	0	0	0	0	1	0.0263158
Compositae	Pilosella flagellaris (Willd.) Arv.-Touv.	0	0	0	0	0	0	0	0	0	12	0	0	0	0	0	0	0	0	0	0	0	0	0	0	0	0	0	0	0	0	0	0	0	0	0	0	0	0	1	0.0263158
Plantaginaceae	Plantago asiatica L.	0	0	0	0	0	0	0	0	0	0	0	0	0	0	128	0	0	0	0	0	0	0	10	0	0	0	0	0	0	0	0	0	0	0	0	0	0	0	2	0.0526316
Plantaginaceae	Plantago lanceolata L.	27	0	0	0	26	0	0	0	0	35	58	0	0	232	13	0	0	0	0	0	369	0	196	0	0	0	0	0	0	0	0	923	0	0	0	54	346	0	11	0.289474
Plantaginaceae	Plantago ovata Forssk.	0	0	0	0	0	0	0	0	0	0	0	0	0	0	0	0	0	0	0	0	430	0	0	0	0	0	0	0	0	0	0	35	0	0	0	0	0	0	2	0.0526316
Poaceae	Poa chaixii Vill.	0	0	0	0	0	0	0	0	0	0	0	0	0	14	11	0	0	0	0	0	0	0	0	0	0	0	0	0	0	0	0	0	0	0	0	0	0	0	2	0.0526316
Poaceae	Poa palustris L.	0	0	0	0	0	0	0	0	0	0	0	0	0	1084	0	0	0	0	0	0	0	0	0	0	0	0	0	0	0	0	0	0	0	0	0	0	0	0	1	0.0263158
Poaceae	Poa pratensis L.	0	0	0	10	23	0	0	383	0	66	0	0	0	0	0	0	0	143	0	0	57	0	0	0	0	0	0	0	0	0	0	0	0	0	0	0	0	0	6	0.157895
Poaceae	Poa trivialis L.	0	0	0	0	0	0	0	0	0	0	0	2694	0	0	0	0	0	0	0	0	0	0	0	0	0	0	0	0	0	0	0	428	0	0	30	0	0	0	3	0.0789474
Poaceae	Poa sp.	0	0	0	0	0	0	0	392	0	21	0	11	0	0	0	0	0	591	0	0	0	0	0	0	0	0	0	0	0	0	0	0	0	0	0	0	0	0	4	0.105263
Polygonaceae	Polygonum aviculare L.	0	0	0	0	0	0	0	0	0	0	0	0	0	0	0	0	0	0	0	0	0	0	208	0	0	0	0	0	0	0	0	0	49	150	0	0	0	0	3	0.0789474
Primulaceae	Primula veris L.	0	0	0	0	0	0	0	0	0	0	0	0	0	0	0	0	0	0	0	0	0	0	0	0	0	53	0	0	0	78	0	0	0	0	0	0	0	0	2	0.0526316
Ericaceae	Rhododendron micranthum Turcz.	0	0	0	0	0	0	0	486	0	0	0	0	0	0	0	0	0	0	0	0	5430	0	0	0	0	0	0	0	0	0	0	0	0	0	0	0	0	0	2	0.0526316
Grossulariaceae	Ribes nigrum L.	0	0	0	0	0	0	0	0	0	0	0	0	0	0	199	0	0	0	0	0	0	0	0	0	0	0	0	0	0	0	0	0	0	0	0	0	0	0	1	0.0263158
Leguminosae	Robinia pseudoacacia L.	0	0	0	0	0	0	0	0	0	0	0	0	0	0	0	0	0	0	0	0	0	0	0	0	0	0	0	0	0	0	0	0	0	0	42	0	0	0	1	0.0263158
Rosaceae	Rosa canina L.	0	0	0	0	0	0	0	0	0	0	0	0	0	0	19	0	0	0	0	0	0	0	0	0	0	0	0	0	0	0	0	0	0	0	0	0	0	0	1	0.0263158
Lamiaceae	Rosmarinus officinalis L.	0	0	0	421	0	13	0	0	0	0	0	0	0	0	0	0	0	0	0	0	0	0	0	0	0	0	0	0	0	0	0	0	53	0	0	0	0	127	4	0.105263
Lamiaceae	Salvia officinalis L.	0	0	0	11	0	0	0	0	0	0	0	0	0	0	6965	0	0	0	0	0	64	0	0	98	0	0	0	0	0	0	0	30	0	0	0	0	0	0	5	0.131579
Adoxaceae	Sambucus ebulus L.	0	0	0	0	0	0	0	0	0	0	0	0	0	0	0	0	0	0	0	0	0	0	0	0	0	0	0	0	0	0	0	0	0	0	0	11	0	0	1	0.0263158
Adoxaceae	Sambucus nigra L.	0	0	0	321	0	17	0	0	0	197	0	15	25	0	104	12	95	0	0	0	0	0	0	0	0	0	0	0	0	0	0	0	32	11221	0	0	0	5456	11	0.289474
Poaceae	Secale cereale L.	0	0	0	0	0	0	0	0	0	0	0	0	0	42	0	0	0	0	0	2663	521	0	0	0	0	0	0	0	0	29	0	0	0	0	0	0	0	0	4	0.105263
Leguminosae	Senna alexandrina Mill.	0	0	0	0	0	0	0	0	0	0	0	0	0	23	0	0	0	0	0	0	0	0	126	0	0	0	0	0	0	0	0	0	0	0	0	0	0	0	2	0.0526316
Poaceae	Setaria italica (L.) P.Beauv.	0	0	0	0	0	0	0	0	0	0	0	0	0	0	0	0	0	0	0	0	0	0	353	0	0	0	0	0	0	0	0	0	0	0	0	0	0	0	1	0.0263158
Poaceae	Setaria pumila (Poir.) Roem. & Schult.	0	0	0	0	0	0	0	0	0	0	0	0	0	2538	0	0	0	0	0	0	0	0	0	0	0	0	0	0	0	0	0	0	0	0	0	40	0	0	2	0.0526316
Caryophyllaceae	Silene flos-cuculi (L.) Greuter & Burdet	0	0	0	0	0	0	0	0	0	221	0	0	0	0	0	0	0	0	0	0	0	0	0	0	0	0	0	0	0	0	0	0	0	0	0	0	0	0	1	0.0263158
Caryophyllaceae	Silene latifolia Poir.	0	0	67	0	0	0	0	0	0	11726	0	23	0	0	0	0	0	0	0	0	0	0	0	0	0	0	0	0	0	0	0	0	0	0	0	0	0	0	3	0.0789474
Caryophyllaceae	Silene sp.	0	0	0	0	0	0	0	0	0	646	0	0	0	0	0	0	0	0	0	0	0	0	0	0	0	0	0	0	0	0	0	0	0	0	0	0	0	0	1	0.0263158
Compositae	Silybum marianum (L.) Gaertn.	0	0	0	0	0	0	0	0	0	0	0	0	0	0	0	0	0	0	0	0	29	0	0	0	0	0	0	0	0	0	0	0	0	0	0	0	0	1660	2	0.0526316
Solanaceae	Solanum lycopersicum L.	0	0	0	0	0	0	0	0	0	0	0	0	0	0	0	0	0	0	0	0	0	0	0	0	0	0	0	0	0	0	0	0	0	0	20	0	0	0	1	0.0263158
Solanaceae	Solanum americanum Mill (syn. Solanum nigrum L.)	0	0	0	0	0	0	10	0	0	0	0	0	0	0	0	0	0	0	0	0	0	0	0	0	0	0	0	0	0	0	0	0	0	0	0	0	0	0	1	0.0263158
Solanaceae	Solanum tuberosum L.	0	0	0	0	0	0	0	0	0	0	0	0	0	0	0	0	0	0	0	0	0	0	0	0	0	0	0	0	0	0	0	0	0	0	29	0	0	0	1	0.0263158
Compositae	Solidago sp.	0	0	0	0	0	0	0	0	0	71	0	0	0	0	0	0	0	0	0	0	0	0	0	0	0	0	0	0	0	0	0	0	0	0	0	268	0	0	2	0.0526316
Compositae	Solidago virgaurea L.	0	0	0	0	0	0	0	0	0	223	0	0	0	0	0	0	0	0	0	0	0	0	0	0	0	0	0	0	0	0	0	0	0	0	53	493	0	0	3	0.0789474
Compositae	Sonchus arvensis L.	0	0	15	0	0	0	0	0	0	0	11	0	0	0	0	0	0	0	0	0	0	0	0	0	0	0	0	0	0	0	0	3974	0	0	0	0	0	0	3	0.0789474
Compositae	Sonchus oleraceus (L.) L.	0	0	0	0	0	0	0	0	0	0	0	0	0	0	0	0	0	0	0	0	50	0	0	0	0	0	0	0	0	0	0	0	0	0	0	0	0	0	1	0.0263158
Poaceae	Sorghum bicolor (L.) Moench	0	0	0	0	0	0	807	0	0	0	0	0	0	0	0	0	0	0	320	0	0	0	0	0	0	0	0	0	0	0	0	0	0	0	0	0	0	0	2	0.0526316
Caryophyllaceae	Stellaria media (L.) Vill.	0	0	0	0	0	0	0	0	0	0	67	0	0	0	0	0	0	0	0	103	14	0	0	0	0	0	0	0	0	0	0	0	0	0	0	0	19	0	4	0.105263
Boraginaceae	Symphytum officinale L.	0	0	0	0	0	0	0	0	0	0	0	0	0	0	0	0	0	0	0	0	0	0	0	0	0	0	0	0	0	0	0	0	0	0	0	218	0	0	1	0.0263158
Compositae	Taraxacum campylodes G.E.Haglund	0	0	0	0	1119	0	11	834	0	10	448	43	0	0	0	0	32866	0	232	19	97	0	236	26	0	0	0	0	621	369	0	58455	0	44726	0	0	59	4424	18	0.473684
Lamiaceae	Thymus pulegioides L.	0	0	0	0	0	0	0	522	0	50	0	0	0	820	24	0	0	0	0	0	0	0	122	0	0	0	0	0	0	0	0	0	0	43126	378	428	122	0	9	0.236842
Lamiaceae	Thymus serpyllum L.	0	0	0	0	0	0	0	0	0	0	0	0	0	0	11	0	0	0	0	0	0	0	0	0	0	0	0	0	0	0	0	0	0	0	0	0	0	0	1	0.0263158
Malvaceae	Tilia cordata Mill.	0	0	0	0	0	16	0	0	0	0	0	0	0	0	0	0	0	0	45	0	0	0	0	0	0	0	0	0	0	0	0	0	0	0	0	0	0	0	2	0.0526316
Malvaceae	Tilia dasystyla Steven	0	0	0	0	0	0	0	0	0	0	0	0	0	0	0	0	0	0	32	0	0	0	0	0	0	0	0	0	0	0	0	0	0	0	0	0	0	0	1	0.0263158
Malvaceae	Tilia hyrcana Tabari & Colagar	0	0	0	0	0	0	0	0	0	0	0	0	0	0	0	0	0	0	26	0	0	0	0	0	0	0	0	0	0	0	0	0	0	0	0	0	0	0	1	0.0263158
Compositae	Tragopogon pratensis L.	0	0	0	0	0	0	0	0	0	0	0	0	0	0	0	0	0	0	0	0	0	0	0	0	0	0	0	0	0	0	0	0	0	0	0	0	13	0	1	0.0263158
Euphorbiaceae	Triadica sebifera (L.) Small	0	0	0	0	0	0	15	0	0	0	0	0	0	0	0	0	0	0	0	0	0	0	0	0	0	0	0	0	0	0	0	0	0	0	0	0	0	0	1	0.0263158
Leguminosae	Trifolium grandiflorum Schreb.	0	0	0	0	0	0	0	0	0	0	0	0	0	0	0	0	0	0	0	0	0	0	0	0	0	0	0	0	0	0	0	0	0	116	0	0	0	0	1	0.0263158
Poaceae	Triticum aestivum L.	0	0	0	0	0	0	0	0	0	27	0	0	0	0	0	0	0	0	0	890	775	0	19	0	0	0	0	0	0	0	0	0	0	0	0	0	0	0	4	0.105263
Urticaceae	Urtica dioica L.	0	0	0	0	0	0	402	7838	0	3435	38	20	43	0	1435	0	609	0	0	0	233	57	0	1349	0	0	0	1476	0	136	0	592	0	20944	11007	31624	71	1316	19	0.5
Ericaceae	Vaccinium myrtillus L.	0	0	0	0	11	0	0	425	0	0	0	10	14	0	0	0	0	0	333	0	920	0	0	0	0	0	0	0	0	0	0	0	88	42	0	0	0	0	8	0.210526
Caprifoliaceae	Valeriana officinalis L.	0	0	0	0	0	0	26	0	0	0	0	0	0	0	0	0	0	0	0	0	0	0	0	0	0	0	0	0	0	0	0	0	0	0	0	0	0	0	1	0.0263158
Scrophulariaceae	Verbascum thapsus L.	0	0	0	0	0	0	0	0	0	0	30	0	0	0	0	0	0	0	0	0	0	0	0	0	0	0	0	0	0	0	0	0	0	0	0	0	0	0	1	0.0263158
Verbenaceae	Verbena officinalis L.	0	0	0	0	0	0	0	0	0	0	0	0	0	29	20	0	0	14	0	0	0	0	0	0	0	0	0	0	0	0	0	0	0	0	0	0	0	0	3	0.0789474
Plantaginaceae	Veronica austriaca L.	0	0	0	0	0	0	0	0	0	0	0	0	0	0	0	0	0	0	0	0	779	0	0	56	0	0	772	14	500	663	0	0	0	0	0	0	0	0	6	0.157895
Plantaginaceae	Veronica beccabunga L.	0	0	0	0	0	0	0	0	0	0	0	0	0	0	0	0	0	0	0	0	17	0	0	0	0	0	0	0	0	0	0	0	0	0	0	0	0	0	1	0.0263158
Plantaginaceae	Veronica chamaedrys L.	0	0	0	0	0	0	0	0	0	0	0	0	0	0	0	0	0	0	1559	0	1270	11	0	0	0	0	0	0	0	0	13074	594	0	0	0	0	0	70	6	0.157895
Plantaginaceae	Veronica filiformis Sm.	0	0	0	0	0	0	0	0	0	0	0	0	0	0	0	0	0	0	0	0	0	0	0	0	0	0	0	0	348	0	0	0	0	0	0	0	0	0	1	0.0263158
Plantaginaceae	Veronica persica Poir.	0	0	0	0	0	0	0	0	0	0	0	0	0	0	0	0	0	0	0	0	0	0	0	0	0	0	0	112	0	0	0	0	0	0	0	0	0	0	1	0.0263158
Plantaginaceae	Veronica prostrata L.	0	0	0	0	0	0	0	0	0	0	0	0	0	0	0	0	0	0	18	0	774	0	0	0	0	0	0	0	0	0	0	0	0	0	0	0	0	0	2	0.0526316
Plantaginaceae	Veronica urticifolia Jacq.	0	0	0	0	0	0	0	0	0	0	0	0	0	0	0	0	0	0	0	0	118	0	0	11	0	0	0	0	0	0	0	0	0	0	0	0	0	0	2	0.0526316
Violaceae	Viola arvensis Murray	0	0	0	0	0	0	0	2258	0	0	0	0	0	0	0	0	0	0	0	0	0	0	0	0	0	0	0	0	0	0	0	0	0	0	10	0	0	0	2	0.0526316
Violaceae	Viola lutea Huds.	0	0	0	0	0	0	0	0	0	0	0	0	0	0	0	0	0	0	0	0	165	0	0	146	0	0	0	0	0	0	0	0	0	0	0	0	0	0	2	0.0526316
Violaceae	Viola tricolor L.	0	0	0	0	0	0	0	764	0	0	0	0	0	0	17	0	0	0	0	0	41	0	13	0	0	0	0	0	1450	0	0	0	0	83	131	614	1564	0	9	0.236842
Lamiaceae	Vitex agnus-castus L.	0	0	0	0	0	0	0	0	0	0	0	0	0	0	0	0	0	0	0	0	0	0	0	4987	0	0	0	0	0	0	0	0	0	0	0	0	0	0	1	0.0263158
Compositae	Xeranthemum cylindraceum Sm.	0	0	0	0	0	0	0	0	0	0	0	0	0	0	0	0	0	0	0	0	0	0	0	0	0	0	0	0	0	0	0	0	0	2641	16	26	0	0	3	0.0789474
Poaceae	Zea mays L.	0	0	0	0	0	0	0	0	0	0	0	0	0	49	0	0	0	0	10	0	0	0	0	0	0	0	0	0	0	0	0	0	0	0	0	0	0	0	2	0.0526316
	Total number of reads	2030	152	12864	3587	4730	252	54108	20967	163	81929	47993	34758	5640	14147	13878	20659	57675	25036	29449	57487	36077	49974	42990	14251	43665	21381	13993	2349	15531	10621	243021	91848	14429	207490	33148	56025	87214	39845
	Total number of species within the product	12	4	10	8	20	6	17	21	1	57	29	29	11	28	36	6	10	17	32	8	44	22	31	24	9	5	8	7	14	16	7	22	16	27	23	29	24	22

## Sheet: Relative abundance_ITS1
	Sample no.	3	5	6	8	10	15	21	24	27	29	30	32	35	37	38	39	42	43	44	46	48	51	55	59	61	65	71	72	73	74	75	76	77	78
Family name	Species name	Relative abundance (nrITS1)	Relative abundance (nrITS1)	Relative abundance (nrITS1)	Relative abundance (nrITS1)	Relative abundance (nrITS1)	Relative abundance (nrITS1)	Relative abundance (nrITS1)	Relative abundance (nrITS1)	Relative abundance (nrITS1)	Relative abundance (nrITS1)	Relative abundance (nrITS1)	Relative abundance (nrITS1)	Relative abundance (nrITS1)	Relative abundance (nrITS1)	Relative abundance (nrITS1)	Relative abundance (nrITS1)	Relative abundance (nrITS1)	Relative abundance (nrITS1)	Relative abundance (nrITS1)	Relative abundance (nrITS1)	Relative abundance (nrITS1)	Relative abundance (nrITS1)	Relative abundance (nrITS1)	Relative abundance (nrITS1)	Relative abundance (nrITS1)	Relative abundance (nrITS1)	Relative abundance (nrITS1)	Relative abundance (nrITS1)	Relative abundance (nrITS1)	Relative abundance (nrITS1)	Relative abundance (nrITS1)	Relative abundance (nrITS1)	Relative abundance (nrITS1)	Relative abundance (nrITS1)
Compositae	Achillea alpina L.	0	0	0	0	0	0	0	0	0	0	0	0	0	0	0	0	0	0	0.00415772	0	0	0	0	0	0	0	0	0	0	0	0	0	0	0
Compositae	Achillea millefolium L.	0	0.452703	0	0	0	0.0684964	0.0181285	0	0	0.432815	0	0	0	0.309742	0.252401	0.00373274	0	0.0217585	0.00921627	0	0	0	0	0.0630027	0.0305233	0	0.000232379	0	0.18555	0.030541	0.0340335	0.154881	0.197058	0.113286
Compositae	Achillea ptarmica L.	0	0	0	0	0	0	0	0	0	0	0	0	0	0	0	0	0	0	0	0	0	0	0	0	0	0	0	0	0	0	0	0	0	0
Compositae	Achillea cretica L. (syn. Achillea santolina)	0	0	0	0	0	0	0	0.0219178	0	0	0	0	0	0	0	0	0	0	0.137874	0	0.00242822	0	0.0622454	0	0	0.0420032	0	0	0	0	0	0	0	0
Compositae	Achillea wilsoniana (Heimerl) Hand.-Mazz.	0	0	0	0	0	0	0	0.00136986	0	0	0	0.00741595	0	0	0	0	0	0	0	0	0	0	0	0	0	0	0	0	0	0	0	0	0	0
Rosaceae	Agrimonia parviflora Sol. (syn. Agrimonia eupatoria)	0	0	0	0	0	0	0	0	0	0	0	0	0	0	0	0	0	0	0	0	0	0	0	0	0	0	0	0	0	0	0	0	0	0
Poaceae	Agrostis gigantea Roth	0	0	0	0	0	0	0	0	0	0	0	0	0	0	0	0	0	0	0	0	0	0	0	0	0	0	0	0	0	0	0	0	0	0
Poaceae	Agrostis petriei Hack.	0	0	0	0	0	0	0	0	0	0	0	0.00181279	0	0	0	0	0	0	0	0	0	0	0	0	0	0	0.000297445	0	0	0	0	0	0	0
Poaceae	Agrostis sp.	0	0	0	0	0	0	0.0662655	0	0	0	0	0	0	0	0.0327509	0	0	0	0.00850022	0	0	0	0	0	0	0	0	0	0	0	0	0	0	0
Lamiaceae	Ajuga ciliata Bunge	0	0	0	0	0	0	0	0	0	0	0	0	0	0	0	0	0	0	0	0	0	0	0	0	0	0	0	0	0	0	0	0	0	0
Asparagaceae	Albuca fragrans Jacq.	0	0	0	0	0	0	0	0	0	0	0	0	0	0	0	0	0	0	0	0	0	0	0	0	0	0	0	0	0	0	0	0	0	0
Malvaceae	Althaea officinalis L.	0	0	0	0	0	0	0	0	0	0	0	0	0	0	0.391423	0	0	0.00141561	0	0.000334698	0	0	0	0	0	0	0	0	0	0	0	0	0	0
Amaranthaceae	Amaranthus retroflexus L.	0	0	0	0	0	0	0	0	0	0	0	0	0	0	0	0	0	0	0	0	0	0	0	0	0	0	0	0	0	0	0	0	0	0
Amaranthaceae	Amaranthus hybridus L.	0	0	0	0	0	0	0	0	0	0	0	0	0	0.00645741	0	0	0	0	0	0.038516	0.00364234	0	0	0	0	0	0	0	0	0	0	0	0	0
Compositae	Anthemis cotula L.	0	0	0	0	0	0	0	0	0	0	0	0	0	0	0	0	0	0	0	0	0	0	0	0	0	0	0	0	0	0	0.00341759	0.0769646	0	0
Poaceae	Anthosachne sp.	0	0	0	0	0	0	0	0	0	0	0	0	0	0	0	0	0	0	0	0	0	0	0	0	0	0.0305937	0	0	0	0	0	0	0	0
Poaceae	Anthoxanthum odoratum L.	0	0	0	0	0	0	0	0	0	0	0	0	0	0	0	0	0	0	0	0	0	0	0	0	0	0	0	0	0	0	0	0	0	0
Poaceae	Apera spica-venti (L.) P.Beauv.	0	0	0	0	0	0	0	0	0	0	0	0	0	0	0	0	0	0	0	0	0	0	0	0	0	0	0	0	0	0	0	0	0	0
Compositae	Arctium lappa L.	0	0	0	0	0	0	0	0	0	0	0	0.00379038	0	0	0	0	0	0	0	0	0	0	0	0	0	0	0	0	0	0	0	0	0	0.0527481
Poaceae	Arrhenatherum elatius (L.) P.Beauv. ex J.Presl & C.Presl.	0	0	0	0	0	0	0	0	0	0	0	0	0	0	0	0	0	0	0	0	0	0	0	0	0	0	0	0	0	0	0	0	0	0
Compositae	Artemisia absinthium L.	0	0	0	0	0	0	0	0	0	0	0	0	0	0	0	0	0	0	0	0	0	0	0	0	0	0	0	0	0.1133	0	0	0	0	0
Compositae	Artemisia japonica Thunb.	0	0	0	0	0	0	0	0	0	0	0	0	0	0	0	0	0	0	0	0	0.310884	0	0	0	0	0	0	0	0	0	0	0	0	0
Compositae	Artemisia vulgaris L.	0	0	0	0	0	0	0	0	0	0	0	0	0	0	0	0	0	0	0	0	0	0	0	0	0	0	0	0	0	0	0	0	0	0
Amaranthaceae	Atriplex australasica Moq.	0	0	0	0	0	0	0	0	0	0	0	0	0	0	0	0	0	0	0	0.000875364	0	0	0	0	0	0	0	0	0	0	0	0	0	0
Amaranthaceae	Atriplex patula L.	0	0	0	0	0	0	0	0	0	0	0	0	0	0	0	0	0	0	0	0	0	0	0	0	0	0	0	0	0	0	0	0	0	0
Betulaceae	Betula populifolia Marshall	0	0	0	0	0	0.00218857	0	0	0	0	0	0	0	0	0	0	0	0	0	0	0.0251393	0	0	0	0	0	0	0	0	0	0	0	0	0
Poaceae	Brachypodium pinnatum (L.) P.Beauv.	0	0	0	0	0	0	0	0	0	0	0	0	0	0	0	0	0	0	0	0	0	0	0	0	0	0	0	0	0	0	0	0	0	0
Brassicaceae	Brassica oleracea L.	0	0	0	0	0	0	0	0	0	0	0	0	0	0	0	0	0	0	0	0	0.00314241	0	0	0	0	0	0	0	0	0	0	0	0	0
Poaceae	Bromus arvensis L.	0	0	0	0	0	0	0	0	0	0	0	0	0	0	0.00196657	0	0	0	0	0	0	0	0	0	0	0	0	0	0	0	0	0	0	0
Poaceae	Bromus japonicus Thunb.	0	0	0	0	0	0	0	0	0.0440685	0	0.0631281	0.00181279	0	0	0	0	0	0	0	0	0	0	0	0	0	0	0	0	0	0	0	0	0	0
Poaceae	Bromus secalinus L.	0	0	0	0	0	0	0	0	0	0	0	0	0	0	0.0012102	0	0	0	0	0	0	0	0	0	0	0	0	0	0	0	0	0	0	0
Moraceae	Broussonetia papyrifera (L.) L'Hér. ex Vent.	0	0	0	0	0	0	0	0	0	0	0	0	0	0	0	0	0	0.00298852	0	0	0	0	0	0	0	0	0	0	0	0	0	0	0	0
Poaceae	Calamagrostis epigejos (L.) Roth	0	0	0	0	0	0	0	0	0	0	0	0	0	0	0	0	0	0	0	0	0	0	0	0	0	0	0	0	0	0	0	0	0	0
Compositae	Calendula officinalis L.	0	0	0	0	0	0	0	0	0	0	0	0.00197759	0.0280639	0	0	0.00391937	0.120557	0.0343417	0	0	0	0	0	0	0	0.00100969	0	0	0	0.00102886	0.09377	0.00456838	0.00669267	0.014314
Compositae	Calendula suffruticosa Vahl	0	0	0	0	0	0	0	0	0	0	0	0	0.000858222	0	0	0	0	0	0	0	0	0	0	0	0	0	0	0	0	0.00102886	0	0	0	0
Ericaceae	Calluna vulgaris (L.) Hull	0	0	0	0	0	0	0	0	0	0	0	0	0	0	0	0	0	0	0.00103943	0	0	0	0	0	0	0	0	0	0	0	0	0	0	0
Convolvulaceae	Calystegia sepium (L.) R. Br.	0	0	0	0	0	0	0	0	0	0	0	0	0	0.039001	0	0	0	0	0	0	0	0	0	0	0	0	0	0	0	0	0	0	0	0
Brassicaceae	Capsella bursa-pastoris (L.) Medik.	0	0	0	0	0	0	0	0	0	0	0	0.00922874	0	0	0	0	0	0	0	0	0	0	0	0	0	0	0	0	0	0.227189	0	0	0	0
Betulaceae	Carpinus betulus L.	0	0	0	0	0	0	0	0	0	0.41372	0	0	0	0	0	0	0	0	0	0	0	0	0	0	0	0	0	0	0	0	0	0	0	0
Compositae	Carthamus tinctorius L.	0	0	0	0	0	0	0	0	0	0	0	0	0	0	0	0	0	0	0	0	0	0	0	0	0	0	0	0	0.0492611	0	0	0	0	0
Compositae	Centaurea benedicta (L.) L.	0	0	0	0	0	0	0	0	0	0	0	0.00313118	0	0	0	0	0	0	0	0	0	0	0	0	0	0	0	0	0	0	0	0	0	0
Compositae	Cyanus segetum Hill (syn. Centaurea cyanus L.)	0	0	0	0	0	0	0	0	0	0	0	0.00197759	0	0	0	0	0	0	0	0	0	0	0	0	0	0	0.0011526	0	0	0.0239346	0	0	0	0
Compositae	Centaurea jacea L.	0	0	0	0	0	0	0.00547713	0	0	0	0	0	0	0	0	0	0	0	0	0	0	0	0	0	0	0	0	0	0	0	0	0	0.0212233	0
Compositae	Centaurea nigra L.	0	0	0	0	0	0	0	0	0	0	0	0	0	0	0	0	0	0	0	0	0	0	0	0	0	0	0	0	0	0	0	0	0	0
Gentianaceae	Centaurium erythraea Rafn	0	0	0	0	0	0	0	0	0	0	0	0	0	0	0	0	0	0	0	0	0	0	0	0	0	0	0	0	0	0	0	0	0.00236212	0
Papaveraceae	Chelidonium majus L.	0	0	0	0	0.844544	0	0	0	0	0	0	0.00362558	0.96816	0	0	0.250404	0	0	0	0	0	0.0172414	0	0	0	0.14378	0	0	0	0.089159	0.119402	0.0701437	0.597473	0
Amaranthaceae	Chenopodium album L.	0	0	0	0	0	0	0	0	0	0	0	0	0	0	0.04629	0	0	0	0	0.0211375	0.0189973	0	0	0	0	0	0	0	0	0	0	0	0	0
Amaranthaceae	Chenopodium ficifolium Sm.	0	0	0	0	0	0	0	0	0	0	0	0	0	0	0	0	0	0	0	0	0	0	0	0	0	0	0	0	0	0	0	0	0	0
Compositae	Cichorium intybus L.	0	0	0	0	0	0	0	0	0	0	0	0	0	0	0	0	0	0	0	0	0	0	0	0	0	0	0	0.036606	0	0.00040613	0	0.00323594	0.0958448	0
Compositae	Cirsium arvense (L.) Scop.	0	0	0	0	0	0	0	0	0	0	0	0	0	0	0	0	0	0	0	0	0	0	0	0	0	0	0	0.00292956	0	0	0	0	0	0
Compositae	Cirsium eriophorum (L.) Scop.	0	0	0	0	0	0	0	0	0	0	0	0	0	0	0	0	0	0	0	0	0	0	0	0	0	0	0	0	0	0	0	0	0	0
Compositae	Cirsium setidens (Dunn) Nakai	0	0	0	0	0	0.0550692	0.00254571	0.00191781	0.00255754	0	0.00592631	0.00197759	0	0	0	0	0	0.0114822	0	0.00025746	0.0144979	0	0.0455942	0	0.00114749	0.0381664	0	0	0	0	0	0	0	0.0656386
Compositae	Cirsium tuberosum (L.) All.	0	0	0	0	0	0	0	0	0	0	0	0	0	0	0	0	0	0	0	0	0	0	0	0	0	0	0	0	0	0	0	0	0	0
Compositae	Cistus salviifolius L.	0	0	0	0	0	0	0	0	0	0	0	0	0	0	0	0	0	0	0	0	0	0	0.00357322	0	0	0	0	0	0	0	0	0	0	0
Cucurbitaceae	Citrullus lanatus (Thunb.) Matsum. & Nakai	0	0	0	0	0	0	0	0	0	0	0	0	0	0	0	0	0	0	0	0	0	0	0	0	0	0	0	0	0	0	0	0	0	0
Convolvulaceae	Convolvulus arvensis L.	0	0	0	0	0	0	0	0	0	0.105375	0	0	0	0.0405833	0.185236	0	0	0.00188748	0	0	0	0	0	0	0	0	0	0.000268767	0	0	0	0	0	0
Compositae	Erigeron canadensis L.	0	0	0	0	0	0	0	0	0	0	0	0	0	0	0	0	0	0	0	0	0	0	0	0	0	0	0	0	0	0	0	0	0	0
Apiaceae	Coriandrum sativum L.	0	0	0	0	0	0	0	0	0	0	0	0	0	0	0	0	0	0	0	0	0	0	0	0	0	0	0	0	0.0164204	0	0	0	0	0
Betulaceae	Corylus avellana L.	0	0	0	0	0	0	0	0	0	0	0	0	0	0	0	0	0	0	0	0	0	0	0	0	0	0	0	0.193996	0	0	0	0	0	0
Rosaceae	Crataegus laevigata (Poir.) DC.	0	0	0	0	0	0	0	0	0	0	0	0	0	0	0	0	0	0	0	0	0	0	0	0	0	0	0	0.000268767	0	0	0	0	0	0
Rosaceae	Crataegus monogyna Jacq.	0	0	0	0	0	0	0	0	0	0	0	0	0	0	0	0	0	0	0	0	0	0	0	0	0	0	0	0	0	0	0	0	0	0
Compositae	Crepis alpestris (Jacq.) Tausc	0	0	0	0	0	0	0	0	0	0	0	0	0	0	0	0	0	0	0	0	0	0	0	0	0	0	0	0	0	0	0.0281239	0	0	0
Compositae	Crepis capillaris (L.) Wallr.	0	0	0	0	0	0	0	0	0	0	0	0	0	0	0	0	0	0	0.000277181	0	0	0	0	0	0	0	0	0	0	0	0	0.0504426	0	0
Compositae	Crepis setosa Haller f.	0	0	0	0	0	0	0	0	0	0	0	0	0	0	0	0	0	0	0	0	0	0	0	0	0	0	0	0	0	0	0	0.0107865	0	0
Cucurbitaceae	Mukia maderaspatana (L.) M.Roem.	0	0	0	0	0	0	0	0	0	0	0	0	0	0	0	0	0	0	0	0	0	0	0	0	0	0	0	0	0	0	0	0	0	0
Compositae	Cynara cardunculus L.	0	0	0.0317003	0	0.00871185	0	0	0	0	0	0	0.00263678	0	0	0	0	0	0.00262151	0	0	0	0	0	0	0.216187	0.287763	0	0.26753	0.0197044	0	0	0	0	0
Poaceae	Cynodon dactylon (L.) Pers.	0	0	0	0	0	0	0	0	0	0	0	0	0	0	0.00143711	0	0	0	0	0	0	0	0	0	0	0	0	0	0	0	0	0	0	0
Caryophyllaceae	Dianthus superbus L.	0	0	0	0	0	0	0	0	0	0	0	0	0	0	0	0	0	0	0	0	0	0	0	0	0	0	0	0	0.0788177	0	0	0	0	0
Compositae	Echinacea angustifolia DC.	0	0	0	0	0	0	0	0	0	0	0	0	0	0	0	0	0	0	0	0	0	0	0	0	0	0	0	0	0	0	0	0	0	0
Compositae	Echinacea pallida (Nutt.) Nutt.	0	0	0	0.212121	0	0.0439489	0	0	0	0	0	0	0	0	0	0	0	0	0	0	0	0.794148	0	0	0	0.0204968	0	0	0.0591133	0	0	0	0	0.0911823
Compositae	Echinacea paradoxa (Norton) Britton	0	0	0	0	0	0.000887259	0	0	0	0	0	0	0	0	0	0	0	0	0	0	0	0	0	0	0	0	0	0	0.425287	0	0	0	0	0
Compositae	Echinacea purpurea (L.) Moench	0	0	0	0	0	0	0	0	0	0	0	0	0	0	0	0	0	0	0	0	0	0	0	0	0	0	0	0	0	0	0	0	0	0
Poaceae	Echinochloa crus-galli (L.) P.Beauv.	0	0	0	0	0	0	0	0	0	0	0	0.00362558	0	0	0	0	0	0	0	0.0350403	0	0	0	0	0	0	0	0.00263391	0	0	0	0	0	0
Poaceae	Elymus repens (L.) Gould	0	0	0	0	0	0	0	0	0	0	0	0	0	0	0	0	0	0	0	0	0	0	0	0	0	0	0	0	0	0	0	0	0	0
Onagraceae	Epilobium microphyllum A.Rich.	0	0	0	0	0.0233578	0	0	0	0	0	0	0	0	0	0	0	0	0	0	0	0	0	0	0	0	0	0	0	0	0	0	0	0	0
Onagraceae	Epilobium microphyllum A.Rich.	0	0	0	0	0	0	0	0	0	0	0	0	0	0	0	0	0	0	0.00154759	0	0	0	0	0	0	0	0	0	0	0	0	0	0	0
Onagraceae	Epilobium sikkimense Hausskn.	0	0	0	0	0	0	0.211139	0.00136986	0	0	0	0	0	0	0	0	0	0	0.00136281	0	0	0	0	0	0	0	0	0	0	0	0	0	0.0013958	0
Compositae	Erigeron annuus (L.) Pers.	0	0	0	0	0	0	0	0	0	0	0	0.0703691	0	0	0.000907647	0	0	0	0	0	0	0	0	0	0	0	0	0	0	0	0	0	0	0
Compositae	Erigeron morrisonensis Hayata	0	0	0	0	0	0	0	0	0	0	0	0	0	0	0	0	0	0	0	0.546999	0.00085702	0	0	0	0	0	0	0	0	0	0	0	0	0
Euphorbiaceae	Euphorbia agraria M.Bieb.	0	0	0	0	0	0	0	0	0	0	0.00399382	0	0	0	0	0	0	0	0	0	0	0	0	0	0	0	0	0	0	0	0	0	0	0
Orobanchaceae	Euphrasia ostenfeldii (Pugsley) Yeo	0	0	0	0	0	0	0	0	0	0	0	0	0	0	0	0	0	0	0	0	0	0	0	0	0	0	0	0	0	0	0	0	0	0
Poaceae	Vulpia bromoides (L.) Gray (syn. Festuca bromoides L.)	0	0	0	0	0	0	0	0	0	0	0	0	0	0	0	0	0	0	0	0	0	0	0	0	0	0	0	0	0	0	0	0	0	0
Poaceae	Festuca gigantea (L.) Vill.	0	0	0	0	0	0	0	0	0	0	0	0	0	0	0	0	0	0	0	0	0	0	0	0	0	0	0	0	0	0	0	0	0	0
Poaceae	Vulpia myuros (L.) C.C.Gmel. (syn. Festuca myuros L. )	0	0	0	0	0	0	0	0	0	0	0	0	0	0	0	0	0	0	0	0	0	0	0	0	0	0	0	0	0	0	0	0	0	0
Poaceae	Festuca occidentalis Hook.	0	0	0	0	0	0	0	0	0	0	0	0	0	0	0	0	0	0	0.00219435	0	0	0	0	0	0	0	0	0	0	0	0	0	0	0
Poaceae	Festuca pratensis Huds.	0	0	0	0	0	0	0	0	0	0	0	0.0591628	0	0	0	0	0	0	0.000277181	0	0	0	0	0	0	0	0	0	0	0	0	0	0	0
Poaceae	Festuca rubra L.	0	0	0	0	0	0	0	0	0	0	0	0	0	0	0	0	0	0	0	0	0	0	0	0	0	0	0	0	0	0	0	0	0	0
Oleaceae	Fraxinus excelsior L.	0	0	0	0	0	0	0	0	0	0	0	0	0	0	0	0	0	0	0	0	0	0	0	0	0.49105	0	0	0	0	0	0	0	0	0
Compositae	Galinsoga quadriradiata Ruiz & Pav.	0	0	0	0	0	0	0	0	0	0	0	0	0	0	0	0	0	0	0	0	0	0	0	0	0	0	0	0	0	0	0	0	0	0
Ericaceae	Gaylussacia baccata (Wangenh.) K.Koch	0	0	0	0	0	0	0	0	0	0	0	0	0	0	0	0.0614657	0	0.0412625	0	0	0	0	0	0	0	0	0	0	0	0	0	0	0	0
Gentianaceae	Gentiana asclepiadea L.	0	0	0	0	0	0	0	0	0	0	0	0	0	0	0	0	0	0	0	0	0.00807028	0	0	0	0	0	0	0	0	0	0	0	0	0.102728
Gentianaceae	Gentiana prostrata Haenke	0	0	0	0	0	0	0	0	0	0	0	0	0	0	0	0	0	0	0	0	0	0	0	0	0	0	0	0	0	0	0	0	0	0
Gentianaceae	Gentiana scabra Bunge	0	0	0	0	0	0	0	0	0	0	0	0	0	0	0	0	0	0	0	0	0.0968433	0	0	0	0	0	0	0	0	0	0	0	0	0
Geraniaceae	Geranium pratense L.	0	0	0	0	0	0	0	0	0	0	0	0	0	0	0	0	0	0	0	0	0	0	0	0	0	0	0	0	0	0	0	0	0	0
Geraniaceae	Geranium robertianum L.	0	0	0	0	0	0	0	0	0	0	0	0	0	0	0	0	0	0.0027788	0	0	0	0	0	0	0	0	0	0	0	0	0	0	0.00536845	0
Lamiaceae	Glechoma hederacea L.	0	0	0	0	0	0	0	0	0	0	0	0	0	0	0	0	0	0	0	0	0	0	0.0758236	0	0	0	0	0	0	0	0	0	0	0
Leguminosae	Glycyrrhiza glabra L.	0	0	0	0	0	0	0	0	0	0	0	0	0	0	0	0	0	0	0	0	0	0	0	0	0	0	0	0	0	0	0	0	0	0.00316331
Compositae	Gnaphalium sylvaticum L.	0	0	0	0	0	0	0	0	0	0	0	0	0	0	0	0	0	0	0	0	0	0	0	0	0	0	0	0	0	0	0	0	0	0
Urticaceae	Gonostegia hirta (Blume ex Hassk.) Miq.	0	0	0	0	0	0	0	0	0	0	0	0	0	0	0	0	0	0	0	0	0	0	0	0	0	0	0	0	0	0	0	0	0	0
Compositae	Helianthus annuus L.	0	0	0	0	0	0	0	0	0	0	0	0	0	0	0.000983284	0	0	0	0	0	0	0	0	0	0	0	0	0	0	0	0	0	0.0115959	0
Compositae	Hieracium laevigatum Froel.	0	0	0	0	0	0	0	0	0	0	0	0	0	0	0	0.00696777	0	0	0	0	0	0	0	0	0	0	0	0	0	0	0	0	0	0
Compositae	Pilosella plaicensis (Woł.) Soják (Hieracium fuscescens (Nägeli & Peter) Zahn)	0	0	0	0	0	0	0	0	0	0	0	0	0	0	0	0	0	0	0	0	0	0	0	0	0	0	0	0	0	0	0	0	0	0
Compositae	Pilosella stoloniflora (Waldst. & Kit.) F.W.Schultz & Sch.Bip. (Hieracium stoloniflorum Waldst. & Kit.)	0	0	0	0	0	0	0	0	0	0	0	0	0	0	0	0	0	0	0	0	0	0	0	0	0	0	0	0	0	0	0	0	0	0
Poaceae	Holcus lanatus L.	0	0	0	0	0	0	0	0	0	0	0	0	0	0	0	0	0	0	0	0	0	0	0	0	0	0	0	0	0	0	0	0	0	0
Poaceae	Hordeum vulgare L.	0	0	0	0	0	0.0188099	0	0	0	0	0	0	0	0	0	0	0	0.210769	0	0	0	0	0	0	0	0	0	0	0	0	0	0	0	0
Cannabaceae	Humulus lupulus L.	0	0	0	0	0.0822891	0	0	0	0	0	0	0	0	0	0	0.0365186	0	0	0	0.000798126	0	0	0	0	0	0.0672456	0	0	0	0.0151622	0	0	0	0
Hypericaceae	Hypericum hirsutum L.	0	0	0	0	0	0	0.0099514	0	0	0	0	0	0	0	0	0	0	0	0	0	0	0	0	0	0	0	0	0	0	0	0	0	0	0
Hypericaceae	Hypericum humifusum L.	0	0	0	0	0	0	0.00354856	0.0116438	0.0180995	0	0	0	0	0	0	0.00217743	0	0	0.0615111	0.0463685	0.00199971	0	0	0	0	0	0	0	0	0	0	0	0	0.00272835
Hypericaceae	Hypericum perforatum L.	1	0	0.9683	0.587879	0.00186231	0.0101148	0.52889	0.877945	0.93311	0	0.500644	0.035267	0	0.0071844	0.0360033	0.0253204	0	0	0.685169	0.243068	0.0465648	0.16092	0.24205	0.0670241	0.00305998	0.0311995	0	0.0115301	0	0.000460281	0.317195	0.0169728	0.0024337	0
Hypericaceae	Hypericum tetrapterum Fr.	0	0	0	0	0	0	0.00323999	0	0	0	0.0253801	0	0	0	0	0	0	0.000524301	0.00348786	0.00198244	0	0	0	0	0	0	0	0	0	0	0	0	0	0
Lamiaceae	Hyssopus macranthus Boriss.	0	0	0	0	0	0	0	0	0	0	0	0	0	0	0	0	0	0	0	0	0	0	0	0	0	0	0	0	0	0	0	0	0	0
Lamiaceae	Hyssopus officinalis L.	0	0	0	0	0	0	0	0	0	0	0	0	0	0	0	0.0135001	0	0	0	0	0	0	0	0	0	0	0	0	0	0	0	0	0	0
Convolvulaceae	Ipomoea cairica (L.) Sweet	0	0	0	0	0	0	0	0	0	0	0	0	0	0	0	0	0	0	0	0	0	0	0	0	0	0	0	0	0	0	0	0	0	0
Convolvulaceae	Ipomoea indica (Burm.) Merr.	0	0	0	0	0	0	0	0	0	0	0	0	0	0	0	0	0	0	0	0	0	0	0	0	0	0	0	0	0	0	0	0	0	0
Convolvulaceae	Ipomoea nil (L.) Roth	0	0	0	0	0	0	0	0	0	0	0	0	0	0	0	0	0	0	0	0	0	0	0	0	0	0	0	0	0	0	0	0	0	0
Convolvulaceae	Ipomoea obscura (L.) Ker Gawl.	0	0	0	0	0	0	0	0	0	0	0	0	0	0	0	0	0	0	0	0	0	0	0	0	0	0	0	0	0	0	0	0	0	0
Convolvulaceae	Ipomoea pubescens Lam.	0	0	0	0	0	0	0	0	0	0	0	0	0	0	0	0	0	0	0	0	0	0	0	0	0	0	0	0	0	0	0	0	0	0
Compositae	Jacobaea vulgaris Gaertn.	0	0	0	0	0	0	0	0	0	0	0	0	0	0	0	0	0	0	0	0	0	0	0	0	0	0	0	0	0	0	0	0	0	0
Juglandaceae	Juglans regia L.	0	0	0	0	0	0	0	0.0347945	0	0	0	0.00461437	0	0	0	0.180042	0	0	0	0	0	0	0	0	0	0	0	0	0	0	0.00234959	0	0	0.0399367
Compositae	Lactuca muralis (L.) Fresen.	0	0	0	0	0	0	0	0	0	0	0	0	0	0	0	0	0	0	0	0	0	0	0	0	0	0	0	0	0	0	0	0	0	0.0417161
Compositae	Lactuca saligna L.	0	0	0	0	0	0	0	0	0	0	0	0	0	0	0	0	0	0	0	0	0	0	0	0	0	0	0	0.00354772	0	0	0	0	0	0
Compositae	Lactuca serriola L.	0	0	0	0	0	0	0	0	0	0	0	0	0	0	0	0	0	0	0	0	0	0	0	0	0	0	0	0	0	0	0	0	0	0
Compositae	Lapsana communis L.	0	0	0	0	0	0	0	0	0	0	0	0	0	0	0	0	0	0	0	0	0	0	0	0	0	0	0	0	0	0	0	0	0	0
Lamiaceae	Lavandula angustifolia Mill.	0	0.0864865	0	0	0	0	0	0	0	0	0	0	0	0	0	0	0	0	0	0	0	0	0	0	0	0	0	0	0	0	0	0	0	0
Compositae	Leontodon hispidus L.	0	0	0	0	0	0	0	0	0	0	0	0	0	0	0	0	0	0	0	0	0	0	0	0	0	0	0	0	0	0	0	0	0	0
Lamiaceae	Leonurus cardiaca L.	0	0.027027	0	0	0	0	0	0	0	0	0	0	0	0	0	0.142404	0	0	0	0	0	0	0	0	0	0	0	0	0	0	0	0	0	0
Lamiaceae	Leonurus glaucescens Bunge	0	0	0	0	0	0	0	0	0	0	0	0	0	0	0	0	0	0	0	0	0	0	0	0	0	0	0	0	0	0	0	0	0	0
Brassicaceae	Lepidium sativum L.	0	0	0	0	0	0	0	0	0	0	0	0	0	0	0	0	0	0	0	0.000334698	0	0	0	0	0	0	0	0	0	0	0	0	0	0
Compositae	Leucanthemum vulgare (Vaill.) Lam.	0	0	0	0	0	0	0	0	0	0	0	0	0	0	0	0	0	0	0	0	0	0	0	0	0	0	0	0	0	0	0	0	0	0
Oleaceae	Ligustrum lucidum W.T.Aiton	0	0	0	0	0	0	0	0	0	0	0	0	0	0	0	0	0	0.000524301	0	0	0	0	0	0	0	0	0	0	0	0	0	0	0	0
Poaceae	Lolium perenne L.	0	0	0	0	0	0	0	0	0	0	0	0	0	0	0	0	0	0	0.000716051	0	0	0	0	0	0	0	0	0	0	0	0	0	0	0
Lythraceae	Lythrum salicaria L.	0	0	0	0	0	0	0	0	0	0	0	0	0	0	0	0	0	0	0	0	0	0	0	0	0	0	0	0	0	0	0	0	0	0
Malvaceae	Malva pusilla Sm.	0	0	0	0	0	0	0	0	0	0	0	0	0	0	0.00468951	0	0	0	0	0.000360444	0	0	0	0	0	0	0	0	0	0	0	0	0	0
Compositae	Matricaria chamomilla L.	0	0	0	0	0	0	0	0.0113699	0	0	0	0	0	0	0	0	0	0	0.0305361	0	0.000714184	0	0.0537412	0	0	0.00858239	0	0	0	0	0	0	0	0
Leguminosae	Medicago sativa L.	0	0	0	0	0	0	0	0	0	0	0	0	0	0	0	0	0	0	0	0	0	0	0	0	0	0	0	0.0035746	0	0	0	0	0	0
Leguminosae	Melilotus officinalis (L.) Pall.	0	0	0	0	0	0	0	0	0	0	0	0	0	0	0	0	0	0	0	0	0	0	0	0	0	0	0	0	0	0	0	0.00250627	0	0
Lamiaceae	Melissa officinalis L.	0	0	0	0	0.000441905	0.106294	0	0	0	0	0	0.0107119	0	0	0	0.0442951	0.83139	0.303203	0	0.0481965	0.00178546	0	0.461802	0	0	0.267367	0.985267	0	0	0	0	0	0	0
Lamiaceae	Mentha × piperita L.	0	0	0	0	0	0	0	0	0	0	0	0	0	0	0	0	0	0	0	0	0	0	0	0	0	0	0	0	0	0	0	0	0	0
Lamiaceae	Mentha pulegium L.	0	0	0	0	0	0	0	0	0	0	0	0.00922874	0	0	0	0	0	0	0	0	0	0	0	0	0	0	0	0	0	0	0	0	0	0
Lamiaceae	Mentha spicata L.	0	0	0	0	0	0	0	0	0	0	0	0	0.00188809	0	0	0	0	0	0	0	0	0	0	0.851206	0.0822368	0	0	0	0	0.0414523	0.0345319	0.00276006	0	0
Moraceae	Morus alba L.	0	0	0	0	0	0	0	0	0	0	0	0	0	0	0	0.00435486	0	0	0	0	0	0	0	0	0	0	0	0	0	0	0	0	0	0
Boraginaceae	Myosotis arvensis (L.) Hill	0	0	0	0	0	0	0	0	0	0	0	0	0	0	0	0	0	0	0	0	0	0	0	0	0	0	0	0	0	0	0	0	0	0
Nitrariaceae	Nitraria roborowskii Kom.	0	0	0	0	0	0	0	0	0	0	0	0	0	0	0	0	0	0	0	0	0	0	0	0	0	0	0	0	0	0	0	0	0	0
Lamiaceae	Ocimum basilicum L.	0	0	0	0	0	0	0	0	0	0	0	0	0	0	0	0	0	0	0	0	0	0	0	0	0	0	0	0	0	0	0	0	0	0
Lamiaceae	Origanum vulgare L.	0	0	0	0	0	0.000591506	0	0.0376712	0	0	0.00334965	0	0	0	0	0.131579	0	0.000943742	0	0	0	0	0	0	0	0	0	0	0	0	0	0.000539323	0	0
Araliaceae	Panax ginseng C.A.Mey.	0	0	0	0	0	0	0	0	0	0	0	0	0	0	0	0	0	0	0	0	0	0	0	0	0	0	0	0	0	0	0	0	0	0
Papaveraceae	Papaver rhoeas L.	0	0	0	0	0	0	0	0	0	0	0	0	0	0	0	0	0	0	0	0	0	0	0	0	0	0	0	0	0	0	0	0	0	0
Polygonaceae	Persicaria hydropiper (L.) Delarbre	0	0	0	0	0	0	0	0	0	0	0	0	0	0	0	0	0	0	0	0	0	0	0	0	0	0	0	0	0	0	0	0	0	0
Polygonaceae	Persicaria tinctoria (Aiton) H.Gross	0	0	0	0	0.000757552	0	0	0	0	0	0	0.0108767	0	0	0	0	0	0	0	0	0	0	0	0	0	0	0	0	0	0	0	0.000412423	0	0
Polygonaceae	Polygonum viscosum Buch.-Ham. ex D. Don	0	0	0	0	0	0	0	0	0	0	0	0	0	0	0	0	0	0	0	0	0.00121411	0	0	0	0	0	0	0	0	0	0	0	0	0
Apiaceae	Petroselinum crispum (Mill.) Fuss	0	0	0	0	0	0	0	0	0	0	0	0	0	0	0	0	0	0	0	0	0.0015712	0	0	0	0	0	0	0	0	0	0	0	0	0
Monimiaceae	Peumus boldus Molina	0	0	0	0	0	0	0	0	0	0	0	0	0	0	0	0	0	0	0	0	0	0	0	0	0	0	0	0	0	0	0	0	0	0
Poaceae	Phleum pratense L.	0	0	0	0	0	0	0	0	0	0	0	0	0	0	0	0	0	0	0.0508165	0	0	0	0	0	0	0	0	0	0	0	0	0	0	0
Compositae	Picris hieracioides Sibth. & Sm.	0	0	0	0	0	0	0	0	0	0	0	0	0	0	0	0	0	0	0	0	0	0	0	0	0	0	0	0.001962	0	0	0	0	0	0
Compositae	Pilosella flagellaris (Willd.) Arv.-Touv.	0	0	0	0	0	0	0	0	0	0	0	0	0	0	0	0	0	0	0	0	0	0	0	0	0	0	0	0	0	0	0	0	0	0
Plantaginaceae	Plantago asiatica L.	0	0	0	0	0	0	0	0	0	0	0	0.0210943	0	0	0	0	0	0	0	0.00025746	0	0	0	0	0	0	0	0	0	0	0	0	0	0
Plantaginaceae	Plantago lanceolata L.	0	0	0	0	0	0	0	0	0	0	0.00953363	0	0	0	0	0	0	0.0128978	0	0.000566412	0	0	0	0	0	0	0	0.0248072	0	0	0	0.000317249	0.00182527	0
Plantaginaceae	Plantago ovata Forssk.	0	0	0	0	0	0	0	0	0	0	0	0	0	0	0	0	0	0.022545	0	0	0	0	0	0	0	0	0	0.000940683	0	0	0	0	0	0
Poaceae	Poa chaixii Vill.	0	0	0	0	0	0	0	0	0	0	0.00180366	0.00181279	0	0	0	0	0	0	0	0	0	0	0	0	0	0	0	0	0	0	0	0	0	0
Poaceae	Poa palustris L.	0	0	0	0	0	0	0	0	0	0	0.139655	0	0	0	0	0	0	0	0	0	0	0	0	0	0	0	0	0	0	0	0	0	0	0
Poaceae	Poa pratensis L.	0	0	0	0	0	0	0	0	0	0	0	0	0	0	0	0	0	0	0	0	0	0	0	0	0	0	0	0	0	0	0	0	0	0
Poaceae	Poa trivialis L.	0	0	0	0	0	0	0	0	0	0	0	0	0	0	0	0	0	0	0	0	0	0	0	0	0	0	0	0	0	0	0	0	0	0
Poaceae	Poa sp.	0	0	0	0	0	0.023187	0.00162	0	0.00216408	0	0	0	0	0	0.0447016	0	0	0	0	0	0	0	0	0	0	0	0	0	0	0	0	0	0	0
Polygonaceae	Polygonum aviculare L.	0	0	0	0	0	0	0	0	0	0	0	0	0	0	0	0	0	0	0	0.00535517	0	0	0	0	0	0	0	0	0	0	0	0	0	0
Primulaceae	Primula veris L.	0	0	0	0	0	0	0	0	0	0	0	0	0	0	0	0	0	0	0	0	0	0.0276907	0	0	0	0.00787561	0	0	0	0	0	0	0	0
Ericaceae	Rhododendron micranthum Turcz.	0	0	0	0	0	0.0237785	0	0	0	0	0	0	0	0	0	0	0	0.166361	0	0	0	0	0	0	0	0	0	0	0	0	0	0	0	0
Grossulariaceae	Ribes nigrum L.	0	0	0	0	0	0	0	0	0	0	0	0.032795	0	0	0	0	0	0	0	0	0	0	0	0	0	0	0	0	0	0	0	0	0	0
Leguminosae	Robinia pseudoacacia L.	0	0	0	0	0	0	0	0	0	0	0	0	0	0	0	0	0	0	0	0	0	0	0	0	0	0	0	0	0	0	0.00299039	0	0	0
Rosaceae	Rosa canina L.	0	0	0	0	0	0	0	0	0	0	0	0.00313118	0	0	0	0	0	0	0	0	0	0	0	0	0	0	0	0	0	0	0	0	0	0
Lamiaceae	Rosmarinus officinalis L.	0	0	0	0	0	0	0	0	0	0	0	0	0	0	0	0	0	0	0	0	0	0	0	0	0	0	0	0	0	0	0	0	0	0.00502175
Lamiaceae	Salvia officinalis L.	0	0	0	0	0	0	0	0	0	0	0	0.444628	0	0	0	0	0	0.00267394	0	0	0.006999	0	0	0	0	0	0	0.0008063	0	0	0	0	0	0
Adoxaceae	Sambucus ebulus L.	0	0	0	0	0	0	0	0	0	0	0	0	0	0	0	0	0	0	0	0	0	0	0	0	0	0	0	0	0	0	0	0.000348974	0	0
Adoxaceae	Sambucus nigra L.	0	0.433784	0	0.10303	0	0	0.0151971	0	0	0.0176803	0	0.0171391	0.00102987	0.00406261	0	0	0	0	0	0	0	0	0	0	0	0	0	0	0.0525452	0.289327	0	0	0	0.215737
Poaceae	Secale cereale L.	0	0	0	0	0	0	0	0	0	0	0.00231899	0	0	0	0	0	0.0471476	0.0181933	0	0	0	0	0	0	0	0.00292811	0	0	0	0	0	0	0	0
Leguminosae	Senna alexandrina Mill.	0	0	0	0	0	0	0	0	0	0	0.00296315	0	0	0	0	0	0	0	0	0.00324399	0	0	0	0	0	0	0	0	0	0	0	0	0	0
Poaceae	Setaria italica (L.) P.Beauv.	0	0	0	0	0	0	0	0	0	0	0	0	0	0	0	0	0	0	0	0.00401637	0	0	0	0	0	0	0	0	0	0	0	0	0	0
Poaceae	Setaria pumila (Poir.) Roem. & Schult.	0	0	0	0	0	0	0	0	0	0	0.214249	0	0	0	0	0	0	0	0	0	0	0	0	0	0	0	0	0	0	0	0	0	0	0
Caryophyllaceae	Silene flos-cuculi (L.) Greuter & Burdet	0	0	0	0	0	0	0	0	0	0	0	0	0	0	0	0	0	0	0	0	0	0	0	0	0	0	0	0	0	0	0	0	0	0
Caryophyllaceae	Silene latifolia Poir.	0	0	0	0	0	0	0	0	0	0	0	0	0	0	0	0	0	0	0	0	0	0	0	0	0	0	0	0	0	0	0	0	0	0
Caryophyllaceae	Silene sp.	0	0	0	0	0	0	0.0498341	0	0	0	0	0	0	0	0	0	0	0	0	0	0	0	0	0	0	0	0	0	0	0	0	0	0	0
Compositae	Silybum marianum (L.) Gaertn.	0	0	0	0	0	0	0	0	0	0	0	0	0	0	0	0	0	0	0	0	0	0	0	0	0	0	0	0	0	0	0	0	0	0.0656386
Solanaceae	Solanum lycopersicum L.	0	0	0	0	0	0	0	0	0	0	0	0	0	0	0	0	0	0	0	0	0	0	0	0	0	0	0	0	0	0	0	0	0	0
Solanaceae	Solanum americanum Mill (syn. Solanum nigrum L.)	0	0	0	0	0	0	0	0	0	0	0	0	0	0	0	0	0	0	0	0	0	0	0	0	0	0	0	0	0	0	0	0	0	0
Solanaceae	Solanum tuberosum L.	0	0	0	0	0	0	0	0	0	0	0	0	0	0	0	0	0	0	0	0	0	0	0	0	0	0	0	0	0	0	0	0	0	0
Compositae	Solidago sp.	0	0	0	0	0	0	0.00547713	0	0	0	0	0	0	0	0	0	0	0	0	0	0	0	0	0	0	0	0	0	0	0	0	0.00850227	0	0
Compositae	Solidago virgaurea L.	0	0	0	0	0	0	0	0	0	0	0	0	0	0	0	0	0	0	0	0	0	0	0	0	0	0	0	0	0	0	0	0	0	0
Compositae	Sonchus arvensis L.	0	0	0	0	0	0	0	0	0	0	0	0	0	0	0	0	0	0	0	0	0	0	0	0	0	0	0	0.0243234	0	0	0	0	0	0
Compositae	Sonchus oleraceus (L.) L.	0	0	0	0	0	0	0	0	0	0	0	0	0	0	0	0	0	0	0	0	0	0	0	0	0	0	0	0	0	0	0	0	0	0
Poaceae	Sorghum bicolor (L.) Moench	0	0	0	0	0.0254727	0	0	0	0	0	0	0	0	0	0	0.0199079	0	0	0	0	0	0	0	0	0	0	0	0	0	0	0	0	0	0
Caryophyllaceae	Stellaria media (L.) Vill.	0	0	0	0	0	0	0	0	0	0	0	0	0	0	0	0	0.000904697	0	0	0	0	0	0	0	0	0	0	0	0	0	0	0	0	0
Boraginaceae	Symphytum officinale L.	0	0	0	0	0	0	0	0	0	0	0	0	0	0	0	0	0	0	0	0	0	0	0	0	0	0	0	0	0	0	0	0	0	0
Compositae	Taraxacum campylodes G.E.Haglund	0	0	0	0	0	0.0324737	0	0	0	0	0	0	0	0.568209	0	0.012318	0	0.00131075	0	0.000669396	0	0	0	0	0	0.0372577	0	0.392749	0	0	0	0	0	0.146263
Lamiaceae	Thymus pulegioides L.	0	0	0	0	0	0.0308766	0	0	0	0	0.0207421	0	0	0	0	0	0	0	0	0.0012873	0	0	0	0	0	0	0	0	0	0.117561	0.00270559	0.00203039	0.000393687	0
Lamiaceae	Thymus serpyllum L.	0	0	0	0	0	0	0	0	0	0	0	0.00181279	0	0	0	0	0	0	0	0	0	0	0	0	0	0	0	0	0	0	0	0	0	0
Malvaceae	Tilia cordata Mill.	0	0	0	0.0969697	0	0	0	0	0	0	0	0	0	0	0	0.00279955	0	0	0	0	0	0	0	0	0	0	0	0	0	0	0	0	0	0
Malvaceae	Tilia dasystyla Steven	0	0	0	0	0	0	0	0	0	0	0	0	0	0	0	0.00199079	0	0	0	0	0	0	0	0	0	0	0	0	0	0	0	0	0	0
Malvaceae	Tilia hyrcana Tabari & Colagar	0	0	0	0	0	0	0	0	0	0	0	0	0	0	0	0.00161752	0	0	0	0	0	0	0	0	0	0	0	0	0	0	0	0	0	0
Compositae	Tragopogon pratensis L.	0	0	0	0	0	0	0	0	0	0	0	0	0	0	0	0	0	0	0	0	0	0	0	0	0	0	0	0	0	0	0	0	0	0
Euphorbiaceae	Triadica sebifera (L.) Small	0	0	0	0	0.00047347	0	0	0	0	0	0	0	0	0	0	0	0	0	0	0	0	0	0	0	0	0	0	0	0	0	0	0	0	0
Leguminosae	Trifolium grandiflorum Schreb.	0	0	0	0	0	0	0	0	0	0	0	0	0	0	0	0	0	0	0	0	0	0	0	0	0	0	0	0	0	0.00314074	0	0	0	0
Poaceae	Triticum aestivum L.	0	0	0	0	0	0	0	0	0	0	0	0	0	0	0	0	0	0	0	0	0	0	0	0	0	0	0	0	0	0	0	0	0	0
Urticaceae	Urtica dioica L.	0	0	0	0	0.0117421	0.404531	0.0786855	0	0	0.0304102	0	0.231543	0	0.0247605	0	0	0	0.00886069	0.00131661	0	0.0963434	0	0	0	0	0.0137318	0	0.0155616	0	0.157362	0.351442	0.575109	0.000357897	0.0398972
Ericaceae	Vaccinium myrtillus L.	0	0	0	0	0	0	0	0	0	0	0	0	0	0	0	0	0	0	0	0	0	0	0	0	0	0	0	0	0	0	0	0	0	0
Caprifoliaceae	Valeriana officinalis L.	0	0	0	0	0.000347211	0	0	0	0	0	0	0	0	0	0	0	0	0	0	0	0	0	0	0	0	0	0	0	0	0	0	0	0	0
Scrophulariaceae	Verbascum thapsus L.	0	0	0	0	0	0	0	0	0	0	0	0	0	0	0	0	0	0	0	0	0	0	0	0	0	0	0	0	0	0	0	0	0	0
Verbenaceae	Verbena officinalis L.	0	0	0	0	0	0	0	0	0	0	0	0	0	0	0	0	0	0	0	0	0	0	0	0	0	0	0	0	0	0	0	0	0	0
Plantaginaceae	Veronica austriaca L.	0	0	0	0	0	0	0	0	0	0	0	0	0	0	0	0	0	0.0408431	0	0	0.00399943	0	0.0551704	0.0187668	0.0382497	0	0	0	0	0	0	0	0	0
Plantaginaceae	Veronica beccabunga L.	0	0	0	0	0	0	0	0	0	0	0	0	0	0	0	0	0	0.000891312	0	0	0	0	0	0	0	0	0	0	0	0	0	0	0	0
Plantaginaceae	Veronica chamaedrys L.	0	0	0	0	0	0	0	0	0	0	0	0	0	0	0	0.0529426	0	0.0313532	0	0	0	0	0	0	0	0	0.0130504	0.0159647	0	0	0	0	0	0
Plantaginaceae	Veronica filiformis Sm.	0	0	0	0	0	0	0	0	0	0	0	0	0	0	0	0	0	0	0	0	0	0	0	0	0.0266218	0	0	0	0	0	0	0	0	0
Plantaginaceae	Veronica persica Poir.	0	0	0	0	0	0	0	0	0	0	0	0	0	0	0	0	0	0	0	0	0	0	0	0	0	0	0	0	0	0	0	0	0	0
Plantaginaceae	Veronica prostrata L.	0	0	0	0	0	0	0	0	0	0	0	0	0	0	0	0.00111982	0	0.0405809	0	0	0	0	0	0	0	0	0	0	0	0	0	0	0	0
Plantaginaceae	Veronica urticifolia Jacq.	0	0	0	0	0	0	0	0	0	0	0	0	0	0	0	0	0	0.00618676	0	0	0.000785602	0	0	0	0	0	0	0	0	0	0	0	0	0
Violaceae	Viola arvensis Murray	0	0	0	0	0	0.133562	0	0	0	0	0	0	0	0	0	0	0	0	0	0	0	0	0	0	0	0	0	0	0	0	0.000711997	0	0	0
Violaceae	Viola lutea Huds.	0	0	0	0	0	0	0	0	0	0	0	0	0	0	0	0	0	0.00865097	0	0	0.0104271	0	0	0	0	0	0	0	0	0	0	0	0	0
Violaceae	Viola tricolor L.	0	0	0	0	0	0.0451911	0	0	0	0	0	0.00280158	0	0	0	0	0	0.00214964	0	0.000334698	0	0	0	0	0.110924	0	0	0	0	0.00224725	0.00932716	0.0194791	0.0559751	0
Lamiaceae	Vitex agnus-castus L.	0	0	0	0	0	0	0	0	0	0	0	0	0	0	0	0	0	0	0	0	0.343094	0	0	0	0	0	0	0	0	0	0	0	0	0
Compositae	Xeranthemum cylindraceum Sm.	0	0	0	0	0	0	0	0	0	0	0	0	0	0	0	0	0	0	0	0	0	0	0	0	0	0	0	0	0	0	0	0	0	0
Poaceae	Zea mays L.	0	0	0	0	0	0	0	0	0	0	0.00631281	0	0	0	0	0.000622123	0	0	0	0	0	0	0	0	0	0	0	0	0	0	0	0	0	0
	Sum	1	1	1	1	1	1	1	1	1	1	1	1	1	1	1	1	1	1	1	1	1	1	1	1	1	1	1	1	1	1	1	1	1	1

## Sheet: Relative abundance_ITS2
	Sample no.	1	3	4	5	6	8	10	15	17	21	24	27	29	30	32	35	37	38	39	42	43	44	46	48	50	51	59	61	65	71	72	73	74	75	76	77	78
Family name	Species name	Relative abundance (nrITS2)	Relative abundance (nrITS2)	Relative abundance (nrITS2)	Relative abundance (nrITS2)	Relative abundance (nrITS2)	Relative abundance (nrITS2)	Relative abundance (nrITS2)	Relative abundance (nrITS2)	Relative abundance (nrITS2)	Relative abundance (nrITS2)	Relative abundance (nrITS2)	Relative abundance (nrITS2)	Relative abundance (nrITS2)	Relative abundance (nrITS2)	Relative abundance (nrITS2)	Relative abundance (nrITS2)	Relative abundance (nrITS2)	Relative abundance (nrITS2)	Relative abundance (nrITS2)	Relative abundance (nrITS2)	Relative abundance (nrITS2)	Relative abundance (nrITS2)	Relative abundance (nrITS2)	Relative abundance (nrITS2)	Relative abundance (nrITS2)	Relative abundance (nrITS2)	Relative abundance (nrITS2)	Relative abundance (nrITS2)	Relative abundance (nrITS2)	Relative abundance (nrITS2)	Relative abundance (nrITS2)	Relative abundance (nrITS2)	Relative abundance (nrITS2)	Relative abundance (nrITS2)	Relative abundance (nrITS2)	Relative abundance (nrITS2)	Relative abundance (nrITS2)
Compositae	Achillea alpina L.	0	0	0	0	0	0	0	0	0	0	0	0	0	0	0	0	0	0	0	0	0	0	0	0	0	0	0	0	0	0	0	0	0	0	0	0	0
Compositae	Achillea millefolium L.	0	0	0	0.0161574	0	0	0	0.0393992	0	0.0109619	0.00167105	0	0.00638902	0.00501175	0	0	0.0175265	0.00490901	0.00082243	0	0.00352858	0.00224517	0	0	0	0	0	0.0349736	0	0.00104111	0	0	0.0124241	0.0149191	0.0358309	0.0366609	0.377053
Compositae	Achillea ptarmica L.	0	0	0	0	0	0	0	0	0	0	0	0.0126032	0	0	0	0	0	0	0.00747664	0	0.0084686	0	0	0	0	0	0	0	0	0	0	0	0	0	0	0	0
Compositae	Achillea cretica L. (syn. Achillea santolina)	0	0	0	0	0	0	0	0	0	0.0366992	0.0204458	0	0	0	0	0	0	0	0	0	0	0.146984	0	0	0	0	0	0	0	0	0	0	0	0	0	0	0
Compositae	Achillea wilsoniana (Heimerl) Hand.-Mazz.	0	0	0	0	0	0	0	0	0	0	0	0	0	0	0	0	0	0	0	0	0	0	0	0	0	0	0	0	0	0	0	0	0	0	0	0	0
Rosaceae	Agrimonia parviflora Sol. (syn. Agrimonia eupatoria)	0	0	0	0	0	0	0	0	0	0	0	0	0	0	0	0	0	0	0	0	0	0	0	0	0.00098477	0	0	0	0	0	0	0	0	0	0	0	0
Poaceae	Agrostis gigantea Roth	0.0536946	0	0.0233986	0	0.0079854	0	0	0	0	0.0884059	0.0156046	0	0	0	0	0	0	0.0148963	0	0	0	0.056279	0	0	0.291171	0	0	0	0	0.00613893	0	0	0	0	0	0	0
Poaceae	Agrostis petriei Hack.	0	0	0	0	0	0	0	0	0	0	0	0	0	0	0	0	0	0	0	0	0	0	0	0	0	0	0	0	0	0	0	0	0	0	0	0	0
Poaceae	Agrostis sp.	0	0	0	0	0	0	0	0	0	0	0	0	0	0	0	0	0	0	0	0	0	0	0	0	0	0	0	0	0	0	0	0	0	0	0	0	0
Lamiaceae	Ajuga ciliata Bunge	0	0	0	0	0	0	0	0	0	0	0	0.000336984	0	0	0	0	0	0	0	0	0	0	0	0	0	0	0	0	0	0	0	0	0	0	0	0	0.00343525
Asparagaceae	Albuca fragrans Jacq.	0	0	0	0	0	0	0	0	0	0	0	0	0	0	0	0	0	0	0	0	0	0	0	0	0	0	0	0	0	0	0	0.00376266	0	0	0	0	0
Malvaceae	Althaea officinalis L.	0	0	0	0	0	0	0	0	0	0	0	0	0	0	0	0	0	0.00592467	0	0	0	0	0	0	0	0	0	0	0	0	0	0	0	0	0	0	0
Amaranthaceae	Amaranthus retroflexus L.	0	0	0.0478856	0	0	0	0.00049048	0	0	0	0	0	0	0	0	0	0.000816541	0	0	0	0	0	0.1463	0	0	0	0	0	0	0	0	0	0	0	0	0	0
Amaranthaceae	Amaranthus hybridus L.	0	0	0	0	0	0	0	0	0	0	0	0	0	0	0	0	0	0	0	0	0	0	0	0	0	0	0	0	0	0	0	0	0	0	0	0	0
Compositae	Anthemis cotula L.	0	0	0	0	0	0	0	0	0	0	0	0	0	0	0	0	0	0	0	0	0	0	0	0	0	0	0	0	0	0	0	0	0	0	0	0	0
Poaceae	Anthosachne sp.	0	0	0	0	0	0	0	0	0	0	0	0	0	0	0	0	0	0	0	0	0	0	0	0	0	0	0	0	0	0	0	0	0	0	0	0	0
Poaceae	Anthoxanthum odoratum L.	0	0	0	0	0	0	0	0	0	0.000840994	0	0	0	0	0	0	0	0	0.00231776	0	0	0	0	0	0	0	0	0	0	0	0	0	0	0	0	0	0
Poaceae	Apera spica-venti (L.) P.Beauv.	0.0448276	0.121429	0	0	0	0	0	0	0	0.0166749	0.0015236	0.000471778	0	0.0820673	0	0	0	0	0	0	0	0	0	0	0	0	0	0	0	0	0	0	0	0	0	0	0
Compositae	Arctium lappa L.	0	0	0	0	0	0	0	0	0	0	0	0	0	0	0.00128041	0	0	0	0.00979439	0	0	0	0	0	0	0	0	0	0	0	0	0	0	0	0	0	0
Poaceae	Arrhenatherum elatius (L.) P.Beauv. ex J.Presl & C.Presl.	0	0	0	0	0.0933151	0	0	0	0	0.00484297	0	0	0	0	0	0	0	0	0	0	0	0	0	0	0	0	0	0	0	0	0	0	0.000140716	0	0	0.000185582	0.0203367
Compositae	Artemisia absinthium L.	0	0	0	0	0	0	0	0	0	0	0	0	0	0	0	0	0	0	0	0	0	0	0	0	0	0	0	0	0	0	0	0	0	0	0	0	0
Compositae	Artemisia japonica Thunb.	0	0	0	0	0	0	0	0	0	0	0	0	0	0	0	0	0	0	0	0	0	0	0	0	0	0	0	0	0	0	0	0	0	0	0	0	0
Compositae	Artemisia vulgaris L.	0	0	0	0	0	0	0	0	0	0.0112519	0	0	0	0	0	0	0	0	0	0	0.000646907	0	0	0	0	0	0	0	0	0	0	0	0	0	0	0	0
Amaranthaceae	Atriplex australasica Moq.	0	0	0	0	0	0	0	0	0	0	0	0	0	0	0	0	0	0	0	0	0	0	0	0	0	0	0	0	0	0	0	0	0	0	0	0	0
Amaranthaceae	Atriplex patula L.	0	0	0	0	0	0	0	0	0	0	0	0	0	0	0	0	0	0	0	0	0	0	0.0173536	0	0	0	0	0	0	0	0	0	0	0	0	0	0
Betulaceae	Betula populifolia Marshall	0	0	0	0	0	0	0	0	0	0	0	0	0	0	0	0	0	0	0	0	0	0	0	0	0	0	0	0	0	0	0	0	0	0	0	0	0
Poaceae	Brachypodium pinnatum (L.) P.Beauv.	0	0	0	0	0	0	0	0	0	0	0	0.00343724	0	0	0	0	0	0	0	0	0	0	0	0	0	0	0	0	0	0	0	0	0	0	0	0	0
Brassicaceae	Brassica oleracea L.	0	0	0	0	0	0	0	0	0	0	0	0	0	0	0	0	0	0	0	0	0	0	0	0	0	0	0	0	0	0	0	0	0	0	0	0	0
Poaceae	Bromus arvensis L.	0	0	0	0	0	0	0	0	0	0	0	0	0	0	0	0	0	0	0	0	0	0	0	0	0	0	0	0	0	0	0	0	0	0	0	0	0
Poaceae	Bromus japonicus Thunb.	0	0	0	0	0	0	0	0	0	0	0	0	0	0	0	0	0	0	0	0	0	0	0	0	0	0	0	0	0	0	0	0	0	0	0	0	0
Poaceae	Bromus secalinus L.	0	0	0	0	0	0	0	0	0	0	0	0.259006	0	0.0205168	0	0	0	0	0	0	0	0	0	0	0	0	0	0	0	0	0	0	0	0	0	0	0
Moraceae	Broussonetia papyrifera (L.) L'Hér. ex Vent.	0	0	0	0	0	0	0	0	0	0	0	0	0	0	0	0	0	0	0	0	0	0	0	0	0	0	0	0	0	0	0	0	0	0	0	0	0
Poaceae	Calamagrostis epigejos (L.) Roth	0.00788177	0.107143	0	0	0	0	0	0	0	0	0	0	0	0	0	0	0	0	0	0	0	0	0	0	0	0	0	0	0	0	0	0	0	0	0	0	0
Compositae	Calendula officinalis L.	0	0	0	0	0	0	0	0	0	0.00166749	0	0.00165122	0	0	0.00128041	0.0202065	0	0	0.00171963	0.223404	0.0715126	0	0	0	0	0	0	0	0	0.000538503	0	0	0.0177654	0.284301	0.0342801	0.0189631	0.0135349
Compositae	Calendula suffruticosa Vahl	0	0	0	0	0	0	0	0	0	0	0	0	0	0	0	0	0	0	0	0	0	0	0	0	0	0	0	0	0	0	0	0	0	0	0	0	0
Ericaceae	Calluna vulgaris (L.) Hull	0	0	0	0	0	0	0	0	0	0	0	0	0	0	0	0	0	0	0	0	0	0.0154169	0	0	0	0	0	0	0	0	0	0	0	0	0	0	0
Convolvulaceae	Calystegia sepium (L.) R. Br.	0	0	0	0	0.0353639	0	0.0193071	0	0	0.00445147	0.0906298	0	0.0160909	0.00516836	0	0	0.231518	0	0	0	0	0	0	0	0	0	0	0	0	0	0	0	0	0.0347066	0.0169768	0.0085199	0
Brassicaceae	Capsella bursa-pastoris (L.) Medik.	0	0	0	0	0	0	0	0	0	0	0	0	0	0	0	0	0	0	0	0	0	0	0	0	0	0	0	0	0	0	0	0	0	0	0	0	0
Betulaceae	Carpinus betulus L.	0	0	0	0	0	0	0	0	0	0	0	0	0	0	0	0	0	0	0	0	0	0	0	0	0	0	0	0	0	0	0	0	0	0	0	0	0
Compositae	Carthamus tinctorius L.	0	0	0	0	0	0	0	0	0	0	0	0	0	0	0	0	0	0	0	0	0	0	0	0	0	0	0	0	0	0	0	0	0	0	0	0	0
Compositae	Centaurea benedicta (L.) L.	0	0	0	0	0	0	0	0	0	0	0	0	0	0	0	0	0	0	0	0	0	0	0	0	0	0	0	0	0	0	0	0	0	0	0	0	0
Compositae	Cyanus segetum Hill (syn. Centaurea cyanus L.)	0	0.771429	0	0	0	0	0	0	0	0.000159499	0	0.0183319	0	0.00924041	0.00192061	0	0	0	0	0	0	0	0	0	0	0	0	0	0	0.108562	0	0	0.11527	0	0	0.000809812	0
Compositae	Centaurea jacea L.	0	0	0	0	0	0	0	0	0	0	0	0	0	0	0	0	0	0	0	0	0	0	0	0	0	0	0	0	0	0	0	0	0	0	0	0	0
Compositae	Centaurea nigra L.	0	0	0	0	0.0545289	0	0.0016498	0	0	0.0448627	0.00034404	0	0	0	0.00230474	0	0	0	0	0	0	0	0	0	0	0	0	0	0	0	0	0	0	0	0	0.0572773	0
Gentianaceae	Centaurium erythraea Rafn	0	0	0	0	0	0	0	0	0	0	0	0	0	0	0	0	0	0	0	0	0	0	0	0	0	0	0	0	0	0	0	0	0	0	0	0.00361041	0
Papaveraceae	Chelidonium majus L.	0	0	0	0	0.189368	0	0.969144	0	0	0.000347998	0.000884673	0.00239259	0	0	0	0.890197	0	0	0.280972	0	0	0	0	0	0	0	0	0	0	0	0	0	0.140019	0.236298	0.144915	0.674844	0
Amaranthaceae	Chenopodium album L.	0	0	0	0	0	0	0	0	0	0	0	0	0	0	0	0	0	0	0	0	0	0	0	0	0	0	0	0	0	0	0	0	0	0	0	0	0
Amaranthaceae	Chenopodium ficifolium Sm.	0	0	0	0	0	0	0	0	0	0	0	0	0	0	0	0	0	0	0	0	0	0	0.0175946	0	0	0	0	0	0	0	0	0	0	0	0	0	0
Compositae	Cichorium intybus L.	0	0	0	0	0	0	0	0	0	0.000608996	0	0.00148273	0	0	0	0	0	0.00135421	0	0	0.00105857	0	0	0	0	0	0	0	0	0	0.0489559	0	0.00300195	0	0.0113859	0.166568	0
Compositae	Cirsium arvense (L.) Scop.	0	0	0.0139148	0	0.00821355	0	0	0	0	0.0171534	0	0.576142	0	0.0283477	0	0	0	0	0	0	0	0	0.0342251	0	0	0	0	0	0	0	0.0140737	0	0	0	0	0	0
Compositae	Cirsium eriophorum (L.) Scop.	0	0	0	0	0	0	0	0	0	0	0.0202492	0	0	0	0	0	0	0	0	0	0	0	0	0	0	0	0	0	0	0	0	0	0	0	0	0	0
Compositae	Cirsium setidens (Dunn) Nakai	0	0	0	0	0	0	0	0	0	0	0	0	0	0	0	0	0	0	0	0	0	0	0	0	0	0	0	0	0	0	0	0	0	0	0	0	0
Compositae	Cirsium tuberosum (L.) All.	0	0	0	0	0	0	0	0	0	0.000579996	0	0	0	0	0	0	0	0	0	0	0.00170548	0	0	0	0	0	0	0	0	0	0	0	0	0	0	0	0
Compositae	Cistus salviifolius L.	0	0	0	0	0	0	0	0	0	0	0	0	0	0	0	0	0	0	0	0	0	0	0	0	0	0	0	0	0	0	0	0	0	0	0	0	0
Cucurbitaceae	Citrullus lanatus (Thunb.) Matsum. & Nakai	0	0	0	0	0	0	0	0	0	0	0	0	0	0	0	0	0	0	0	0	0	0	0	0	0	0	0	0	0	0	0	0	0	0	0	0	0.020955
Convolvulaceae	Convolvulus arvensis L.	0.230542	0	0	0.082543	0.255989	0	0.000579658	0	0	0.344996	0.131792	0.024027	0.902035	0.372122	0.00793854	0	0.177189	0.95548	0.0109907	0.00734043	0.0169372	0.0809759	0	0	0	0	0	0.0284669	0	0	0.00470343	0.0300289	0.00127817	0.010993	0.00836598	0.0042009	0.0308485
Compositae	Erigeron canadensis L.	0	0	0	0	0	0	0	0	0	0	0	0	0	0	0	0	0	0	0	0	0	0	0	0	0	0.111625	0	0	0	0	0	0	0	0	0	0	0
Apiaceae	Coriandrum sativum L.	0	0	0	0	0	0	0	0	0	0	0	0	0	0	0	0	0	0	0	0	0	0	0	0	0	0	0	0	0	0	0	0	0	0	0	0	0
Betulaceae	Corylus avellana L.	0	0	0	0	0	0	0	0	0	0	0	0	0	0	0	0	0	0	0	0	0	0	0	0	0	0	0	0	0	0	0.000219615	0	0	0	0	0	0
Rosaceae	Crataegus laevigata (Poir.) DC.	0	0	0	0	0	0	0	0	0	0	0	0	0	0	0	0	0	0	0	0	0	0	0	0	0	0	0	0	0	0	0	0	0	0	0	0	0
Rosaceae	Crataegus monogyna Jacq.	0	0	0	0	0	0.850575	0	0	0	0	0	0	0	0	0	0	0	0	0	0	0	0	0	0	0	0	0	0	0	0	0	0	0	0	0	0	0
Compositae	Crepis alpestris (Jacq.) Tausc	0	0	0	0	0	0	0	0	0	0	0	0	0	0	0	0	0	0	0	0	0	0	0	0	0	0	0	0	0	0	0	0	0	0	0	0	0
Compositae	Crepis capillaris (L.) Wallr.	0	0	0	0	0	0	0	0	0	0.000623496	0	0	0	0	0	0	0	0	0	0	0	0.0116749	0	0	0	0	0	0	0	0	0	0	0	0	0.126347	0	0
Compositae	Crepis setosa Haller f.	0	0	0	0	0	0	0	0	0	0	0	0	0	0	0	0	0	0	0	0	0	0	0	0	0	0	0	0	0	0	0	0	0	0	0	0	0
Cucurbitaceae	Mukia maderaspatana (L.) M.Roem.	0	0	0	0	0	0	0	0.00590987	0	0	0	0	0	0	0	0	0	0	0	0	0	0	0	0	0	0	0	0	0	0	0	0	0	0	0	0	0
Compositae	Cynara cardunculus L.	0	0	0	0	0.00365047	0	0.00588576	0	0	0	0	0	0	0	0	0	0	0	0	0	0.00217596	0	0	0	0	0	0	0	0	0	0.0358339	0	0	0	0	0	0
Poaceae	Cynodon dactylon (L.) Pers.	0	0	0	0	0	0	0	0	0	0	0	0	0	0	0	0	0	0.00169276	0	0	0	0	0	0	0	0	0	0	0	0	0	0	0	0	0.000408097	0	0
Caryophyllaceae	Dianthus superbus L.	0	0	0	0	0	0	0	0	0	0	0	0	0	0	0	0	0	0	0	0	0	0	0	0	0	0	0	0	0	0	0	0	0	0	0	0	0
Compositae	Echinacea angustifolia DC.	0.476847	0	0	0	0	0	0	0.0391529	0	0	0.000417762	0	0	0	0	0	0	0	0.00201869	0	0	0	0	0	0.0136723	0	0	0	0	0	0.000347724	0.929305	0.000187622	0	0	0	0
Compositae	Echinacea pallida (Nutt.) Nutt.	0	0	0	0	0	0	0	0	0	0	0	0	0	0	0	0	0	0	0	0	0	0	0	0	0	0.888375	0	0	0.0753138	0	0	0	0	0	0	0	0.261697
Compositae	Echinacea paradoxa (Norton) Britton	0	0	0	0	0	0	0	0	0	0	0	0	0	0	0	0	0	0	0	0	0	0	0	0	0	0	0	0	0	0	0	0	0	0	0	0	0
Compositae	Echinacea purpurea (L.) Moench	0	0	0	0	0	0	0	0	1	0	0	0.000471778	0	0	0	0	0	0	0	0	0	0	0	0	0	0	0	0.0870272	0	0	0	0	0	0	0	0	0
Poaceae	Echinochloa crus-galli (L.) P.Beauv.	0	0	0.0433769	0	0	0	0	0	0	0	0	0	0	0	0	0	0	0	0	0	0	0	0.0959267	0	0	0	0	0	0	0	0.00120788	0.0231548	0	0	0	0	0
Poaceae	Elymus repens (L.) Gould	0	0	0.0124378	0	0.0205339	0	0	0.0206846	0	0.0290143	0.0556361	0.000471778	0	0.0344558	0.00243278	0	0.00110816	0	0	0.0462766	0.0486356	0.052537	0.0103639	0	0.31034	0	0	0.423343	0	0	0.015611	0	0	0.00533948	0	0.00131594	0
Onagraceae	Epilobium microphyllum A.Rich.	0	0	0	0	0	0	0	0	0	0	0	0	0	0	0	0	0	0	0	0	0	0	0	0	0	0	0	0	0	0	0	0	0	0	0	0	0
Onagraceae	Epilobium microphyllum A.Rich.	0	0	0	0	0	0	0	0	0	0	0	0	0	0	0	0	0	0	0	0	0	0	0	0	0	0	0	0	0	0	0	0	0	0	0	0	0
Onagraceae	Epilobium sikkimense Hausskn.	0	0	0	0	0	0	0	0	0	0	0	0	0	0	0	0	0	0	0	0	0	0	0	0	0	0	0	0	0	0	0	0	0	0	0	0	0
Compositae	Erigeron annuus (L.) Pers.	0	0	0	0	0	0	0	0	0	0.00809094	0.00105669	0	0.0466162	0	0.00256082	0	0	0	0	0	0	0	0	0	0	0	0	0	0	0	0	0	0	0	0.00297911	0	0
Compositae	Erigeron morrisonensis Hayata	0	0	0	0	0	0	0	0	0	0	0	0	0	0	0	0	0	0	0	0	0	0	0	0	0	0	0	0	0	0	0	0	0	0	0	0	0
Euphorbiaceae	Euphorbia agraria M.Bieb.	0	0	0	0	0	0	0	0	0	0	0	0	0	0	0	0	0	0	0	0	0	0	0	0	0	0	0	0	0	0	0	0	0	0	0	0	0
Orobanchaceae	Euphrasia ostenfeldii (Pugsley) Yeo	0	0	0	0	0	0	0	0	0	0	0	0	0	0	0	0	0	0	0	0	0	0	0	0	0.0243902	0	0	0	0	0	0	0	0	0	0	0	0
Poaceae	Vulpia bromoides (L.) Gray (syn. Festuca bromoides L.)	0	0	0	0	0	0	0	0	0	0	0	0	0	0.011433	0	0	0	0	0	0	0	0	0	0	0	0	0	0	0	0	0	0	0	0	0	0	0
Poaceae	Festuca gigantea (L.) Vill.	0	0	0	0	0.0166553	0	0	0	0	0.00182699	0	0	0	0.00673453	0	0	0	0	0	0	0	0	0	0	0	0	0	0	0	0	0	0	0	0	0	0	0
Poaceae	Vulpia myuros (L.) C.C.Gmel. (syn. Festuca myuros L. )	0	0	0	0	0	0	0	0	0	0	0	0	0	0.110258	0	0	0	0	0	0	0	0	0	0	0	0	0	0	0	0	0	0	0	0	0	0	0
Poaceae	Festuca occidentalis Hook.	0	0	0	0	0	0	0	0	0	0	0	0	0	0	0	0	0	0	0	0	0	0	0	0	0	0	0	0	0	0	0	0	0	0	0	0	0
Poaceae	Festuca pratensis Huds.	0	0	0	0	0	0	0	0	0	0	0	0	0	0	0.0507042	0	0	0	0	0	0	0	0	0	0	0	0	0	0	0	0	0	0	0.00125635	0	0	0
Poaceae	Festuca rubra L.	0	0	0.00233209	0	0.00866986	0	0	0	0	0.00333498	0	0	0	0	0	0	0	0	0	0	0	0.0592726	0	0	0.326303	0	0	0	0	0	0	0	0	0	0	0	0
Oleaceae	Fraxinus excelsior L.	0	0	0	0	0	0	0	0	0	0	0	0	0	0	0	0	0	0	0	0	0	0	0	0	0	0	0	0	0	0	0	0	0	0.00125635	0	0	0
Compositae	Galinsoga quadriradiata Ruiz & Pav.	0	0	0.834733	0	0	0	0	0	0	0	0	0	0	0	0	0	0	0	0	0	0	0	0.184623	0	0	0	0	0	0	0	0	0	0	0	0	0	0
Ericaceae	Gaylussacia baccata (Wangenh.) K.Koch	0	0	0	0	0	0	0	0	0	0	0	0	0	0	0	0	0	0	0	0	0	0	0	0	0	0	0	0	0	0	0	0	0	0	0	0	0
Gentianaceae	Gentiana asclepiadea L.	0	0	0	0	0	0	0	0	0	0	0	0.000336984	0	0	0	0	0	0	0.00224299	0	0	0	0	0	0	0	0	0	0	0	0	0	0	0	0	0	0.148265
Gentianaceae	Gentiana prostrata Haenke	0	0	0	0	0	0	0	0	0	0	0	0	0	0	0	0	0	0	0	0	0	0	0.011087	0.160643	0	0	0	0	0	0	0	0	0	0	0	0	0
Gentianaceae	Gentiana scabra Bunge	0	0	0	0	0	0	0	0	0	0	0	0	0	0	0	0	0	0	0	0	0	0	0	0	0	0	0	0	0	0	0	0	0	0	0	0	0
Geraniaceae	Geranium pratense L.	0	0	0	0	0	0	0	0	0	0	0	0	0	0	0	0	0	0	0	0	0.00358739	0	0	0	0	0	0	0	0	0	0	0	0	0	0	0	0
Geraniaceae	Geranium robertianum L.	0	0	0	0	0	0	0	0	0	0	0	0	0.0118315	0	0	0	0	0	0	0	0	0	0	0	0	0	0	0	0	0	0	0	0.000943971	0	0	0.00305367	0.0246651
Lamiaceae	Glechoma hederacea L.	0	0	0	0	0	0	0	0	0	0	0	0	0	0	0	0	0	0	0	0	0	0	0	0	0	0	0	0	0	0	0	0	0	0	0	0	0
Leguminosae	Glycyrrhiza glabra L.	0	0	0	0	0	0	0	0	0	0	0	0	0	0	0	0	0	0	0	0	0	0	0	0	0	0	0	0	0	0	0	0	0	0	0	0	0
Compositae	Gnaphalium sylvaticum L.	0	0	0	0	0	0	0	0	0	0.000362497	0	0	0	0	0	0	0	0	0	0	0	0	0	0	0	0	0	0	0	0	0	0	0	0	0	0	0
Urticaceae	Gonostegia hirta (Blume ex Hassk.) Miq.	0.0108374	0	0	0	0	0	0	0	0	0	0	0	0	0	0	0	0	0	0	0	0	0	0	0	0	0	0	0	0	0	0	0	0	0	0	0	0
Compositae	Helianthus annuus L.	0	0	0	0	0	0	0	0	0	0	0	0	0	0	0	0	0	0.00245451	0.00164486	0	0	0	0	0	0	0	0	0	0	0	0	0	0	0	0	0.0140367	0
Compositae	Hieracium laevigatum Froel.	0	0	0	0	0	0	0	0	0	0	0	0	0	0	0	0	0	0	0	0	0	0	0	0	0	0	0	0	0	0	0	0	0	0	0	0	0
Compositae	Pilosella plaicensis (Woł.) Soják (Hieracium fuscescens (Nägeli & Peter) Zahn)	0	0	0	0	0	0	0	0	0	0.000173999	0	0	0	0	0	0	0	0	0	0	0	0	0	0	0	0	0	0	0	0	0	0	0	0	0	0	0
Compositae	Pilosella stoloniflora (Waldst. & Kit.) F.W.Schultz & Sch.Bip. (Hieracium stoloniflorum Waldst. & Kit.)	0	0	0	0	0	0	0	0	0	0	0	0	0	0	0	0	0	0	0	0	0	0	0	0	0	0	0	0	0	0	0	0	0	0	0	0.000539875	0
Poaceae	Holcus lanatus L.	0	0	0	0	0.0127766	0	0	0	0	0.00446597	0	0	0	0.0100235	0	0	0	0	0	0	0	0	0	0	0.00966449	0	0	0	0	0	0	0	0	0	0	0	0
Poaceae	Hordeum vulgare L.	0	0	0	0	0	0	0	0.0243782	0	0	0	0	0	0	0	0	0	0	0	0	0.208657	0	0	0	0	0	0	0	0	0	0	0	0	0	0	0	0
Cannabaceae	Humulus lupulus L.	0	0	0	0	0	0	0	0	0	0	0	0	0	0	0	0	0	0	0	0	0	0	0	0	0	0	0	0	0	0	0	0	0.000222801	0	0	0	0
Hypericaceae	Hypericum hirsutum L.	0	0	0	0	0	0	0	0	0	0	0	0	0	0	0	0	0	0	0	0	0	0	0	0	0	0	0	0	0	0	0	0	0	0	0	0	0
Hypericaceae	Hypericum humifusum L.	0	0	0	0	0	0	0	0	0	0	0	0	0	0	0	0	0	0	0	0	0	0	0	0	0	0	0	0	0	0	0	0	0	0	0	0	0
Hypericaceae	Hypericum perforatum L.	0	0	0	0	0	0	0	0	0	0	0	0.000943555	0	0	0	0	0	0	0	0	0	0	0	0	0	0	0	0	0	0	0	0	0	0	0	0	0
Hypericaceae	Hypericum tetrapterum Fr.	0	0	0	0	0	0	0	0	0	0	0	0	0	0	0	0	0	0	0	0	0	0	0	0	0	0	0	0	0	0	0	0	0	0	0	0	0
Lamiaceae	Hyssopus macranthus Boriss.	0	0	0	0	0	0	0	0	0	0	0	0	0	0	0	0	0	0	0.00672897	0	0	0	0	0	0	0	0	0	0	0	0	0	0	0	0	0	0
Lamiaceae	Hyssopus officinalis L.	0	0	0	0	0	0	0	0	0	0	0	0	0	0	0	0	0	0	0	0	0	0	0	0	0	0	0	0	0	0	0	0	0	0	0	0	0
Convolvulaceae	Ipomoea cairica (L.) Sweet	0.00985222	0	0	0	0	0	0	0	0	0	0	0	0	0	0	0	0	0	0	0	0	0	0	0	0	0	0	0	0	0	0	0	0	0	0	0	0
Convolvulaceae	Ipomoea indica (Burm.) Merr.	0.00591133	0	0	0	0	0	0	0	0	0	0	0	0	0	0	0	0	0	0	0	0	0	0	0	0	0	0	0	0	0	0	0	0	0	0	0	0
Convolvulaceae	Ipomoea nil (L.) Roth	0.00541872	0	0	0	0	0	0	0	0	0	0	0	0	0	0	0	0	0	0	0	0	0	0	0	0	0	0	0	0	0	0	0	0	0	0	0	0
Convolvulaceae	Ipomoea obscura (L.) Ker Gawl.	0.131034	0	0	0	0	0	0	0	0	0	0	0	0	0	0	0	0	0	0	0	0	0	0	0	0	0	0	0	0	0	0	0	0	0	0	0	0
Convolvulaceae	Ipomoea pubescens Lam.	0.00985222	0	0	0	0	0	0	0	0	0	0	0	0	0	0	0	0	0	0	0	0	0	0	0	0	0	0	0	0	0	0	0	0	0	0	0	0
Compositae	Jacobaea vulgaris Gaertn.	0	0	0	0	0	0	0	0	0	0	0	0	0	0	0	0	0	0	0	0	0	0	0	0	0.00178633	0	0	0	0	0	0	0	0	0	0	0	0
Juglandaceae	Juglans regia L.	0	0	0	0	0	0	0	0	0	0	0.000786376	0	0	0	0	0	0	0	0.00127103	0	0	0	0	0	0	0	0	0	0	0	0	0	0	0	0	0	0
Compositae	Lactuca muralis (L.) Fresen.	0	0	0	0	0	0	0	0	0	0	0	0.000336984	0	0	0	0	0	0	0	0	0	0	0	0	0	0	0	0	0	0	0	0	0	0	0	0	0
Compositae	Lactuca saligna L.	0	0	0	0	0	0	0	0	0	0.00121799	0	0	0.00591576	0	0.00166453	0	0	0	0	0	0	0	0	0	0	0	0	0	0	0	0.00594791	0	0	0	0.00228534	0	0
Compositae	Lactuca serriola L.	0	0	0	0	0	0	0	0	0	0	0.0144988	0	0	0	0	0	0	0	0	0	0	0	0	0	0	0	0	0	0	0	0	0	0	0	0	0	0
Compositae	Lapsana communis L.	0	0	0	0	0	0	0	0	0	0.00227648	0	0	0	0	0	0	0	0	0	0	0	0	0	0	0	0	0	0	0	0	0	0	0	0	0	0	0
Lamiaceae	Lavandula angustifolia Mill.	0	0	0	0	0	0	0	0	0	0	0	0	0	0	0	0	0	0	0	0	0	0	0	0	0	0	0	0	0	0	0	0	0	0	0	0	0
Compositae	Leontodon hispidus L.	0	0	0	0	0	0	0	0	0	0.000608996	0	0	0	0	0	0	0	0	0	0	0	0	0	0	0	0	0	0	0	0	0	0	0	0	0	0	0
Lamiaceae	Leonurus cardiaca L.	0	0	0	0.746048	0	0	0	0	0	0	0	0	0	0	0	0	0	0	0	0	0	0	0	0	0	0	0	0	0	0	0	0	0.000340064	0	0	0	0
Lamiaceae	Leonurus glaucescens Bunge	0	0	0	0	0	0	0	0	0	0.00272598	0.00764259	0.000336984	0	0	0	0	0	0	0.113869	0	0	0	0	0	0	0	0	0	0	0	0	0	0	0	0	0	0
Brassicaceae	Lepidium sativum L.	0	0	0	0	0	0	0	0	0	0	0	0	0	0	0	0	0	0	0	0	0	0	0	0	0	0	0	0	0	0	0	0	0	0	0	0	0
Compositae	Leucanthemum vulgare (Vaill.) Lam.	0	0	0	0	0.0114077	0	0	0	0	0.00123249	0	0	0	0	0	0	0	0	0	0	0	0	0	0	0	0	0	0	0	0	0	0	0	0	0	0	0
Oleaceae	Ligustrum lucidum W.T.Aiton	0	0	0	0	0	0	0	0	0	0	0	0	0	0	0	0	0	0	0	0	0	0	0	0	0	0	0	0	0	0	0	0	0	0	0	0	0
Poaceae	Lolium perenne L.	0	0	0	0	0	0	0	0	0	0.000449497	0	0.000370682	0	0.00673453	0.00140845	0	0	0	0	0	0	0	0	0	0	0	0	0	0	0	0.00560019	0	0	0	0.00183643	0	0
Lythraceae	Lythrum salicaria L.	0	0	0	0	0	0	0	0	0	0	0	0	0	0	0	0	0	0	0	0	0	0	0	0	0	0	0	0	0	0	0	0	0.00136612	0	0	0	0
Malvaceae	Malva pusilla Sm.	0	0	0	0	0	0	0	0	0	0	0	0	0	0	0	0	0	0	0	0	0	0	0	0	0	0	0	0	0	0	0	0	0.00205798	0	0	0	0
Compositae	Matricaria chamomilla L.	0	0	0	0	0	0	0	0	0	0.137024	0.0204458	0	0	0	0	0	0	0	0	0	0	0.150427	0	0	0	0	0	0	0	0	0	0	0	0	0	0	0
Leguminosae	Medicago sativa L.	0	0	0	0	0	0	0	0	0	0	0	0	0	0	0	0	0	0	0	0	0	0	0	0	0	0	0	0	0	0	0	0	0	0	0	0	0
Leguminosae	Melilotus officinalis (L.) Pall.	0	0	0	0	0	0	0	0	0	0	0	0	0	0	0	0	0	0	0	0	0	0	0	0	0	0	0	0	0	0	0	0	0	0	0	0	0
Lamiaceae	Melissa officinalis L.	0	0	0	0	0	0	0	0.334647	0	0.000362497	0.00275232	0	0	0	0.00230474	0	0	0	0.0164486	0.626383	0.290637	0	0.314775	0	0.0216879	0	0	0	0	0.515168	0	0	0	0	0	0	0.0234971
Lamiaceae	Mentha × piperita L.	0	0	0	0	0	0	0	0	0	0	0	0	0	0	0	0	0	0	0	0	0	0	0	0	0	0	0.00935745	0	0	0	0	0	0	0	0	0	0
Lamiaceae	Mentha pulegium L.	0	0	0	0	0	0	0	0	0	0	0	0	0	0	0.366709	0	0	0	0	0	0	0	0	0	0	0	0	0	0	0	0	0	0	0	0	0	0
Lamiaceae	Mentha spicata L.	0	0	0	0	0.00228154	0	0	0	0	0.000202999	0	0.00232519	0	0	0	0	0	0	0	0	0.00188191	0	0.00578453	0	0	0	0	0.158194	0	0	0	0	0.0745796	0.067581	0.0107738	0	0
Moraceae	Morus alba L.	0	0	0	0	0	0	0	0	0	0	0	0	0	0	0	0	0	0	0	0	0	0	0	0	0	0	0	0	0	0	0	0	0	0	0	0	0
Boraginaceae	Myosotis arvensis (L.) Hill	0	0	0	0	0	0	0	0	0	0.000159499	0	0	0	0	0	0	0	0	0	0	0	0	0	0	0	0	0	0.0154534	0	0	0	0	0	0	0	0	0
Nitrariaceae	Nitraria roborowskii Kom.	0	0	0	0	0	0	0	0	0	0	0	0	0	0	0	0	0	0	0	0	0.0105857	0	0	0	0	0	0	0	0	0	0	0	0	0	0	0	0
Lamiaceae	Ocimum basilicum L.	0	0	0	0	0	0	0	0	0	0	0	0	0	0	0	0	0	0	0	0	0.00211715	0	0	0	0	0	0	0	0	0	0	0	0	0	0	0	0
Lamiaceae	Origanum vulgare L.	0	0	0	0	0.0102669	0	0	0	0	0.00695995	0.597597	0	0.0078088	0.0245889	0	0	0	0	0.461308	0	0.0194072	0	0	0	0	0	0	0	0	0	0	0	0.0323002	0	0.0037953	0	0
Araliaceae	Panax ginseng C.A.Mey.	0	0	0	0	0	0	0	0	0	0	0	0	0	0	0	0	0	0	0	0	0.00147024	0	0	0	0	0	0	0	0	0	0	0	0	0	0	0	0
Papaveraceae	Papaver rhoeas L.	0	0	0.0155473	0	0	0	0	0	0	0	0	0	0	0	0	0	0	0	0	0	0	0	0	0	0	0	0	0	0	0	0	0	0	0	0	0	0
Polygonaceae	Persicaria hydropiper (L.) Delarbre	0	0	0	0	0	0	0	0	0	0	0	0	0	0	0	0	0	0	0	0	0	0	0	0	0	0	0	0	0	0	0	0	0	0	0.000693764	0	0
Polygonaceae	Persicaria tinctoria (Aiton) H.Gross	0	0	0	0	0	0	0	0	0	0	0	0	0	0	0	0	0	0	0	0	0	0	0	0	0	0	0	0	0	0	0	0	0	0	0	0	0
Polygonaceae	Polygonum viscosum Buch.-Ham. ex D. Don	0	0	0	0	0	0	0	0	0	0	0	0	0	0	0	0	0	0	0	0	0	0	0	0	0	0	0	0	0	0	0	0	0	0	0	0	0
Apiaceae	Petroselinum crispum (Mill.) Fuss	0	0	0	0	0	0	0	0	0	0	0	0	0	0	0	0	0	0	0	0	0	0	0	0	0	0	0	0	0	0	0	0	0	0	0	0	0
Monimiaceae	Peumus boldus Molina	0	0	0	0	0	0	0	0	0	0	0	0	0	0	0	0.089597	0	0	0	0	0	0	0	0	0	0	0	0	0	0	0	0	0	0	0	0	0
Poaceae	Phleum pratense L.	0	0	0	0	0	0	0	0	0	0	0	0	0	0	0	0	0	0	0	0	0	0.422542	0	0	0	0	0	0	0	0	0	0	0	0	0	0	0
Compositae	Picris hieracioides Sibth. & Sm.	0	0	0	0	0	0	0	0	0	0	0	0	0	0	0	0	0	0	0	0	0	0	0	0	0	0	0	0	0	0	0.000896763	0	0	0	0	0	0
Compositae	Pilosella flagellaris (Willd.) Arv.-Touv.	0	0	0	0	0	0	0	0	0	0.000173999	0	0	0	0	0	0	0	0	0	0	0	0	0	0	0	0	0	0	0	0	0	0	0	0	0	0	0
Plantaginaceae	Plantago asiatica L.	0	0	0	0	0	0	0	0	0	0	0	0	0	0	0	0	0	0	0	0	0	0	0	0	0	0	0	0	0	0	0	0	0	0	0	0	0
Plantaginaceae	Plantago lanceolata L.	0.0133005	0	0	0	0.00593201	0	0	0	0	0.000507496	0.00142531	0	0	0.0247455	0.00166453	0	0	0	0	0	0.00723359	0	0.0419378	0	0	0	0	0	0	0	0	0	0	0	0.00179563	0.00497697	0
Plantaginaceae	Plantago ovata Forssk.	0	0	0	0	0	0	0	0	0	0	0	0	0	0	0	0	0	0	0	0	0	0	0	0	0	0	0	0	0	0	0	0	0	0	0	0	0
Poaceae	Poa chaixii Vill.	0	0	0	0	0	0	0	0	0	0	0	0	0	0	0	0	0	0	0	0	0	0	0	0	0	0	0	0	0	0	0	0	0	0	0	0	0
Poaceae	Poa palustris L.	0	0	0	0	0	0	0	0	0	0	0	0	0	0	0	0	0	0	0	0	0	0	0	0	0	0	0	0	0	0	0	0	0	0	0	0	0
Poaceae	Poa pratensis L.	0	0	0	0.00351247	0.00524755	0	0	0.0943117	0	0.000956993	0	0	0	0	0	0	0	0.0121033	0	0	0.00335215	0	0	0	0	0	0	0	0	0	0	0	0	0	0	0	0
Poaceae	Poa trivialis L.	0	0	0	0	0	0	0	0	0	0	0	0.0907835	0	0	0	0	0	0	0	0	0	0	0	0	0	0	0	0	0	0	0.00783295	0	0	0.00157043	0	0	0
Poaceae	Poa sp.	0	0	0	0	0	0	0	0	0	0	0	0	0	0	0	0	0	0	0	0	0	0	0	0	0	0	0	0	0	0	0	0	0	0	0	0	0
Polygonaceae	Polygonum aviculare L.	0	0	0	0	0	0	0	0	0	0	0	0	0	0	0	0	0	0	0	0	0	0	0	0	0	0	0	0	0	0	0	0.00354559	0.000879477	0	0	0	0
Primulaceae	Primula veris L.	0	0	0	0	0	0	0	0	0	0	0	0	0	0	0	0	0	0	0	0	0	0	0	0	0	0	0	0	0	0	0	0	0	0	0	0	0
Ericaceae	Rhododendron micranthum Turcz.	0	0	0	0	0	0	0	0.0206846	0	0	0	0	0	0	0	0	0	0	0	0	0.132733	0	0	0	0	0	0	0	0	0	0	0	0	0	0	0	0
Grossulariaceae	Ribes nigrum L.	0	0	0	0	0	0	0	0	0	0	0	0	0	0	0	0	0	0	0	0	0	0	0	0	0	0	0	0	0	0	0	0	0	0	0	0	0
Leguminosae	Robinia pseudoacacia L.	0	0	0	0	0	0	0	0	0	0	0	0	0	0	0	0	0	0	0	0	0	0	0	0	0	0	0	0	0	0	0	0	0	0	0	0	0
Rosaceae	Rosa canina L.	0	0	0	0	0	0	0	0	0	0	0	0	0	0	0	0	0	0	0	0	0	0	0	0	0	0	0	0	0	0	0	0	0	0	0	0	0
Lamiaceae	Rosmarinus officinalis L.	0	0	0	0.147875	0	0.149425	0	0	0	0	0	0	0	0	0	0	0	0	0	0	0	0	0	0	0	0	0	0	0	0	0	0.00383502	0	0	0	0	0
Lamiaceae	Salvia officinalis L.	0	0	0	0.00386372	0	0	0	0	0	0	0	0	0	0	0.546351	0	0	0	0	0	0.000764526	0	0	0	0	0	0	0	0	0	0	0	0	0	0	0	0
Adoxaceae	Sambucus ebulus L.	0	0	0	0	0	0	0	0	0	0	0	0	0	0	0	0	0	0	0	0	0	0	0	0	0	0	0	0	0	0	0	0	0	0	0	0	0
Adoxaceae	Sambucus nigra L.	0	0	0	0	0	0	0	0	0	0	0	0.000505476	0	0	0	0	0	0	0	0	0	0	0	0	0	0	0	0	0	0	0	0	0.0031368	0	0	0	0
Poaceae	Secale cereale L.	0	0	0	0	0	0	0	0	0	0	0	0	0	0.00375881	0	0	0	0	0	0.0446277	0.0102329	0	0	0	0	0	0	0	0	0	0	0	0	0	0	0	0
Leguminosae	Senna alexandrina Mill.	0	0	0	0	0	0	0	0	0	0	0	0	0	0	0	0	0	0	0	0	0	0	0	0	0	0	0	0	0	0	0	0	0	0	0	0	0
Poaceae	Setaria italica (L.) P.Beauv.	0	0	0	0	0	0	0	0	0	0	0	0	0	0	0	0	0	0	0	0	0	0	0.0474813	0	0	0	0	0	0	0	0	0	0	0	0	0	0
Poaceae	Setaria pumila (Poir.) Roem. & Schult.	0	0	0	0	0	0	0	0	0	0	0	0	0	0.13704	0	0	0	0	0	0	0	0	0	0	0	0	0	0	0	0	0	0	0	0	0.00163239	0	0
Caryophyllaceae	Silene flos-cuculi (L.) Greuter & Burdet	0	0	0	0	0	0	0	0	0	0.00320448	0	0	0	0	0	0	0	0	0	0	0	0	0	0	0	0	0	0	0	0	0	0	0	0	0	0	0
Caryophyllaceae	Silene latifolia Poir.	0	0	0.00520833	0	0	0	0	0	0	0.170026	0	0.000775063	0	0	0	0	0	0	0	0	0	0	0	0	0	0	0	0	0	0	0	0	0	0	0	0	0
Caryophyllaceae	Silene sp.	0	0	0	0	0	0	0	0	0	0	0	0	0	0	0	0	0	0	0	0	0	0	0	0	0	0	0	0	0	0	0	0	0	0	0	0	0
Compositae	Silybum marianum (L.) Gaertn.	0	0	0	0	0	0	0	0	0	0	0	0	0	0	0	0	0	0	0	0	0.00170548	0	0	0	0	0	0	0	0	0	0	0	0	0	0	0	0
Solanaceae	Solanum lycopersicum L.	0	0	0	0	0	0	0	0	0	0	0	0	0	0	0	0	0	0	0	0	0	0	0	0	0	0	0	0	0	0	0	0	0	0.00104696	0	0	0
Solanaceae	Solanum americanum Mill (syn. Solanum nigrum L.)	0	0	0	0	0	0	0.000445891	0	0	0	0	0	0	0	0	0	0	0	0	0	0	0	0	0	0	0	0	0	0	0	0	0	0	0	0	0	0
Solanaceae	Solanum tuberosum L.	0	0	0	0	0	0	0	0	0	0	0	0	0	0	0	0	0	0	0	0	0	0	0	0	0	0	0	0	0	0	0	0	0	0.00151809	0	0	0
Compositae	Solidago sp.	0	0	0	0	0	0	0	0	0	0	0	0	0	0	0	0	0	0	0	0	0	0	0	0	0	0	0	0	0	0	0	0	0	0	0	0	0
Compositae	Solidago virgaurea L.	0	0	0	0	0	0	0	0	0	0.00323348	0	0	0	0	0	0	0	0	0	0	0	0	0	0	0	0	0	0	0	0	0	0	0	0.00277443	0.0201192	0	0
Compositae	Sonchus arvensis L.	0	0	0.00116604	0	0	0	0	0	0	0	0.000270317	0	0	0	0	0	0	0	0	0	0	0	0	0	0	0	0	0	0	0	0.0561666	0	0	0	0	0	0
Compositae	Sonchus oleraceus (L.) L.	0	0	0	0	0	0	0	0	0	0	0	0	0	0	0	0	0	0	0	0	0.00294048	0	0	0	0	0	0	0	0	0	0	0	0	0	0	0	0
Poaceae	Sorghum bicolor (L.) Moench	0	0	0	0	0	0	0	0	0	0	0	0	0	0	0	0	0	0	0	0	0	0	0	0	0	0	0	0	0	0	0	0	0	0	0	0	0
Caryophyllaceae	Stellaria media (L.) Vill.	0	0	0	0	0	0	0	0	0	0	0.00164647	0	0	0	0	0	0	0	0	0.00361702	0.000823336	0	0	0	0	0	0	0	0	0	0	0	0	0	0	0.000320551	0
Boraginaceae	Symphytum officinale L.	0	0	0	0	0	0	0	0	0	0	0	0	0	0	0	0	0	0	0	0	0	0	0	0	0	0	0	0	0	0	0	0	0	0	0.00889651	0	0
Compositae	Taraxacum campylodes G.E.Haglund	0	0	0	0	0.255305	0	0.00049048	0.0701798	0	0.000144999	0.0110093	0.00144903	0	0	0	0	0.570966	0	0.00254206	0.00101064	0.0042343	0	0.0506146	0.104418	0	0	0	0.252542	0	0	0.802365	0	0.262236	0	0	0.000995394	0.0498111
Lamiaceae	Thymus pulegioides L.	0	0	0	0	0	0	0	0	0	0.000724995	0	0	0	0.103211	0.00307298	0	0	0	0	0	0	0	0.0173536	0	0	0	0	0	0	0	0	0	0.227397	0.0177983	0.0148547	0.00187269	0
Lamiaceae	Thymus serpyllum L.	0	0	0	0	0	0	0	0	0	0	0	0	0	0	0	0	0	0	0	0	0	0	0	0	0	0	0	0	0	0	0	0	0	0	0	0	0
Malvaceae	Tilia cordata Mill.	0	0	0	0	0	0	0	0	0	0	0	0	0	0	0	0	0	0	0	0	0	0	0	0	0	0	0	0	0	0	0	0	0	0	0	0	0
Malvaceae	Tilia dasystyla Steven	0	0	0	0	0	0	0	0	0	0	0	0	0	0	0	0	0	0	0	0	0	0	0	0	0	0	0	0	0	0	0	0	0	0	0	0	0
Malvaceae	Tilia hyrcana Tabari & Colagar	0	0	0	0	0	0	0	0	0	0	0	0	0	0	0	0	0	0	0	0	0	0	0	0	0	0	0	0	0	0	0	0	0	0	0	0	0
Compositae	Tragopogon pratensis L.	0	0	0	0	0	0	0	0	0	0	0	0	0	0	0	0	0	0	0	0	0	0	0	0	0	0	0	0	0	0	0	0	0	0	0	0.000219324	0
Euphorbiaceae	Triadica sebifera (L.) Small	0	0	0	0	0	0	0	0	0	0	0	0	0	0	0	0	0	0	0	0	0	0	0	0	0	0	0	0	0	0	0	0	0	0	0	0	0
Leguminosae	Trifolium grandiflorum Schreb.	0	0	0	0	0	0	0	0	0	0	0	0	0	0	0	0	0	0	0	0	0	0	0	0	0	0	0	0	0	0	0	0	0	0	0	0	0
Poaceae	Triticum aestivum L.	0	0	0	0	0	0	0	0	0	0.000391497	0	0	0	0	0	0	0	0	0	0.0473404	0.0455775	0	0.00457942	0	0	0	0	0	0	0	0	0	0	0	0	0	0
Urticaceae	Urtica dioica L.	0	0	0	0	0	0	0.00133767	0.245999	0	0.0350173	0.000933822	0.000673968	0	0	0.00384123	0	0.000874865	0	0	0	0.00376382	0	0	0	0	0	0.920774	0	0	0	0.000237917	0	0.0887216	0.317803	0.550767	0.00102914	0.0210924
Ericaceae	Vaccinium myrtillus L.	0	0	0	0	0.0025097	0	0	0.104654	0	0	0	0.000336984	0.00331283	0	0	0	0	0	0.0248972	0	0.0541049	0	0	0	0	0	0	0	0	0	0	0.00636758	0.000246253	0	0	0	0
Caprifoliaceae	Valeriana officinalis L.	0	0	0	0	0	0	0.000668837	0	0	0	0	0	0	0	0	0	0	0	0	0	0	0	0	0	0	0	0	0	0	0	0	0	0	0	0	0	0
Scrophulariaceae	Verbascum thapsus L.	0	0	0	0	0	0	0	0	0	0	0.000737228	0	0	0	0	0	0	0	0	0	0	0	0	0	0	0	0	0	0	0	0	0	0	0	0	0	0
Verbenaceae	Verbena officinalis L.	0	0	0	0	0	0	0	0	0	0	0	0	0	0.0045419	0.00256082	0	0	0.00118493	0	0	0	0	0	0	0	0	0	0	0	0	0	0	0	0	0	0	0
Plantaginaceae	Veronica austriaca L.	0	0	0	0	0	0	0	0	0	0	0	0	0	0	0	0	0	0	0	0	0	0	0	0	0	0	0	0	0.924686	0	0	0	0	0	0	0	0
Plantaginaceae	Veronica beccabunga L.	0	0	0	0	0	0	0	0	0	0	0	0	0	0	0	0	0	0	0	0	0	0	0	0	0	0	0	0	0	0	0	0	0	0	0	0	0
Plantaginaceae	Veronica chamaedrys L.	0	0	0	0	0	0	0	0	0	0	0	0	0	0	0	0	0	0	0.0529346	0	0.0395201	0.00164646	0	0	0	0	0	0	0	0.368551	0	0	0	0	0	0	0.00480934
Plantaginaceae	Veronica filiformis Sm.	0	0	0	0	0	0	0	0	0	0	0	0	0	0	0	0	0	0	0	0	0	0	0	0	0	0	0	0	0	0	0	0	0	0	0	0	0
Plantaginaceae	Veronica persica Poir.	0	0	0	0	0	0	0	0	0	0	0	0	0	0	0	0	0	0	0	0	0	0	0	0	0	0	0.069869	0	0	0	0	0	0	0	0	0	0
Plantaginaceae	Veronica prostrata L.	0	0	0	0	0	0	0	0	0	0	0	0	0	0	0	0	0	0	0	0	0	0	0	0	0	0	0	0	0	0	0	0	0	0	0	0	0
Plantaginaceae	Veronica urticifolia Jacq.	0	0	0	0	0	0	0	0	0	0	0	0	0	0	0	0	0	0	0	0	0	0	0	0	0	0	0	0	0	0	0	0	0	0	0	0	0
Violaceae	Viola arvensis Murray	0	0	0	0	0	0	0	0	0	0	0	0	0	0	0	0	0	0	0	0	0	0	0	0	0	0	0	0	0	0	0	0	0	0	0	0	0
Violaceae	Viola lutea Huds.	0	0	0	0	0	0	0	0	0	0	0	0	0	0	0	0	0	0	0	0	0	0	0	0	0	0	0	0	0	0	0	0	0	0	0	0	0
Violaceae	Viola tricolor L.	0	0	0	0	0	0	0	0	0	0	0	0	0	0	0	0	0	0	0	0	0	0	0	0	0	0	0	0	0	0	0	0	0	0	0	0	0
Lamiaceae	Vitex agnus-castus L.	0	0	0	0	0	0	0	0	0	0	0	0	0	0	0	0	0	0	0	0	0	0	0	0.73494	0	0	0	0	0	0	0	0	0	0	0	0	0
Compositae	Xeranthemum cylindraceum Sm.	0	0	0	0	0	0	0	0	0	0	0	0	0	0	0	0	0	0	0	0	0	0	0	0	0	0	0	0	0	0	0	0	0.0154847	0.000837565	0.00106105	0	0
Poaceae	Zea mays L.	0	0	0	0	0	0	0	0	0	0	0	0	0	0	0	0	0	0	0	0	0	0	0	0	0	0	0	0	0	0	0	0	0	0	0	0	0
	Sum	1	1	1	1	1	1	1	1	1	1	1	1	1	1	1	1	1	1	1	1	1	1	1	1	1	1	1	1	1	1	1	1	1	1	1	1	1

## Sheet: Relative abundance_ITS1+ITS2
	Sample no.	1	3	4	5	6	8	10	15	17	21	24	27	29	30	32	35	37	38	39	42	43	44	46	48	50	51	55	59	61	65	71	72	73	74	75	76	77	78
Family name	Species name	Relative abundance (nrITS1+nrITS2)	Relative abundance (nrITS1+nrITS2)	Relative abundance (nrITS1+nrITS2)	Relative abundance (nrITS1+nrITS2)	Relative abundance (nrITS1+nrITS2)	Relative abundance (nrITS1+nrITS2)	Relative abundance (nrITS1+nrITS2)	Relative abundance (nrITS1+nrITS2)	Relative abundance (nrITS1+nrITS2)	Relative abundance (nrITS1+nrITS2)	Relative abundance (nrITS1+nrITS2)	Relative abundance (nrITS1+nrITS2)	Relative abundance (nrITS1+nrITS2)	Relative abundance (nrITS1+nrITS2)	Relative abundance (nrITS1+nrITS2)	Relative abundance (nrITS1+nrITS2)	Relative abundance (nrITS1+nrITS2)	Relative abundance (nrITS1+nrITS2)	Relative abundance (nrITS1+nrITS2)	Relative abundance (nrITS1+nrITS2)	Relative abundance (nrITS1+nrITS2)	Relative abundance (nrITS1+nrITS2)	Relative abundance (nrITS1+nrITS2)	Relative abundance (nrITS1+nrITS2)	Relative abundance (nrITS1+nrITS2)	Relative abundance (nrITS1+nrITS2)	Relative abundance (nrITS1+nrITS2)	Relative abundance (nrITS1+nrITS2)	Relative abundance (nrITS1+nrITS2)	Relative abundance (nrITS1+nrITS2)	Relative abundance (nrITS1+nrITS2)	Relative abundance (nrITS1+nrITS2)	Relative abundance (nrITS1+nrITS2)	Relative abundance (nrITS1+nrITS2)	Relative abundance (nrITS1+nrITS2)	Relative abundance (nrITS1+nrITS2)	Relative abundance (nrITS1+nrITS2)	Relative abundance (nrITS1+nrITS2)
Compositae	Achillea alpina L.	0	0	0	0	0	0	0	0	0	0	0	0	0	0	0	0	0	0	0	0	0	0.00360187	0	0	0	0	0	0	0	0	0	0	0	0	0	0	0	0
Compositae	Achillea millefolium L.	0	0	0	0.106217	0	0	0	0.0628607	0	0.0120958	0.00141687	0	0.113298	0.00226196	0	0	0.136003	0.135605	0.00241095	0	0.0131663	0.00828431	0	0	0	0	0	0.0200085	0.0312279	0	0.000325075	0	0.00783145	0.0156489	0.023018	0.102811	0.0880478	0.209637
Compositae	Achillea ptarmica L.	0	0	0	0	0	0	0	0	0	0	0	0.0107601	0	0	0	0	0	0	0.0033957	0	0.00399146	0	0	0	0	0	0	0	0	0	0	0	0	0	0	0	0	0
Compositae	Achillea cretica L. (syn. Achillea santolina)	0	0	0	0	0	0	0	0	0	0.0308926	0.0206697	0	0	0	0	0	0	0	0	0	0	0.139092	0	0.0023858	0	0	0.0622454	0	0	0.0391677	0	0	0	0	0	0	0	0
Compositae	Achillea wilsoniana (Heimerl) Hand.-Mazz.	0	0	0	0	0	0	0	0	0	0	0.000208364	0	0	0	0.00324254	0	0	0	0	0	0	0	0	0	0	0	0	0	0	0	0	0	0	0	0	0	0	0
Rosaceae	Agrimonia parviflora Sol. (syn. Agrimonia eupatoria)	0	0	0	0	0	0	0	0	0	0	0	0	0	0	0	0	0	0	0	0	0	0	0	0	0.00098477	0	0	0	0	0	0	0	0	0	0	0	0	0
Poaceae	Agrostis gigantea Roth	0.0536946	0	0.0233986	0	0.00739958	0	0	0	0	0.0744181	0.0132311	0	0	0	0	0	0	0.00702988	0	0	0	0.00752391	0	0	0.291171	0	0	0	0	0	0.000703643	0	0	0	0	0	0	0
Poaceae	Agrostis petriei Hack.	0	0	0	0	0	0	0	0	0	0	0	0	0	0	0.000792621	0	0	0	0	0	0	0	0	0	0	0	0	0	0	0	0.000263352	0	0	0	0	0	0	0
Poaceae	Agrostis sp.	0	0	0	0	0	0	0	0	0	0.0104847	0	0	0	0	0	0	0	0.0172951	0	0	0	0.00736383	0	0	0	0	0	0	0	0	0	0	0	0	0	0	0	0
Lamiaceae	Ajuga ciliata Bunge	0	0	0	0	0	0	0	0	0	0	0	0.000287704	0	0	0	0	0	0	0	0	0	0	0	0	0	0	0	0	0	0	0	0	0	0	0	0	0	0.00125486
Asparagaceae	Albuca fragrans Jacq.	0	0	0	0	0	0	0	0	0	0	0	0	0	0	0	0	0	0	0	0	0	0	0	0	0	0	0	0	0	0	0	0	0.00360385	0	0	0	0	0
Malvaceae	Althaea officinalis L.	0	0	0	0	0	0	0	0	0	0	0	0	0	0	0	0	0	0.209498	0	0	0.000748399	0	0.000302396	0	0	0	0	0	0	0	0	0	0	0	0	0	0	0
Amaranthaceae	Amaranthus retroflexus L.	0	0	0.0478856	0	0	0	0.000203297	0	0	0	0	0	0	0	0	0	0.000485479	0	0	0	0	0	0.0141196	0	0	0	0	0	0	0	0	0	0	0	0	0	0	0
Amaranthaceae	Amaranthus hybridus L.	0	0	0	0	0	0	0	0	0	0	0	0	0	0	0	0	0.00261812	0	0	0	0	0	0.0347988	0.0035787	0	0	0	0	0	0	0	0	0	0	0	0	0	0
Compositae	Anthemis cotula L.	0	0	0	0	0	0	0	0	0	0	0	0	0	0	0	0	0	0	0	0	0	0	0	0	0	0	0	0	0	0	0	0	0	0	0.00144805	0.0433021	0	0
Poaceae	Anthosachne sp.	0	0	0	0	0	0	0	0	0	0	0	0	0	0	0	0	0	0	0	0	0	0	0	0	0	0	0	0	0	0.0285284	0	0	0	0	0	0	0	0
Poaceae	Anthoxanthum odoratum L.	0	0	0	0	0	0	0	0	0	0.00070793	0	0	0	0	0	0	0	0	0.00105267	0	0	0	0	0	0	0	0	0	0	0	0	0	0	0	0	0	0	0
Poaceae	Apera spica-venti (L.) P.Beauv.	0.0448276	0.111842	0	0	0	0	0	0	0	0.0140365	0.00129186	0.000402785	0	0.0370397	0	0	0	0	0	0	0	0	0	0	0	0	0	0	0	0	0	0	0	0	0	0	0	0
Compositae	Arctium lappa L.	0	0	0	0	0	0	0	0	0	0	0	0	0	0	0.00237786	0	0	0	0.00444837	0	0	0	0	0	0	0	0	0	0	0	0	0	0	0	0	0	0	0.0334797
Poaceae	Arrhenatherum elatius (L.) P.Beauv. ex J.Presl & C.Presl.	0	0	0	0	0.0864693	0	0	0	0	0.0040767	0	0	0	0	0	0	0	0	0	0	0	0	0	0	0	0	0	0	0	0	0	0	0	0.000115668	0	0	0.000126127	0.00742879
Compositae	Artemisia absinthium L.	0	0	0	0	0	0	0	0	0	0	0	0	0	0	0	0	0	0	0	0	0	0	0	0	0	0	0	0	0	0	0	0	0.00478204	0	0	0	0	0
Compositae	Artemisia japonica Thunb.	0	0	0	0	0	0	0	0	0	0	0	0	0	0	0	0	0	0	0	0	0	0	0	0.305452	0	0	0	0	0	0	0	0	0	0	0	0	0	0
Compositae	Artemisia vulgaris L.	0	0	0	0	0	0	0	0	0	0.00947162	0	0	0	0	0	0	0	0	0	0	0.000304903	0	0	0	0	0	0	0	0	0	0	0	0	0	0	0	0	0
Amaranthaceae	Atriplex australasica Moq.	0	0	0	0	0	0	0	0	0	0	0	0	0	0	0	0	0	0	0	0	0	0	0.000790882	0	0	0	0	0	0	0	0	0	0	0	0	0	0	0
Amaranthaceae	Atriplex patula L.	0	0	0	0	0	0	0	0	0	0	0	0	0	0	0	0	0	0	0	0	0	0	0.00167481	0	0	0	0	0	0	0	0	0	0	0	0	0	0	0
Betulaceae	Betula populifolia Marshall	0	0	0	0	0	0	0	0.00176468	0	0	0	0	0	0	0	0	0	0	0	0	0	0	0	0.0247	0	0	0	0	0	0	0	0	0	0	0	0	0	0
Poaceae	Brachypodium pinnatum (L.) P.Beauv.	0	0	0	0	0	0	0	0	0	0	0	0.00293458	0	0	0	0	0	0	0	0	0	0	0	0	0	0	0	0	0	0	0	0	0	0	0	0	0	0
Brassicaceae	Brassica oleracea L.	0	0	0	0	0	0	0	0	0	0	0	0	0	0	0	0	0	0	0	0	0	0	0	0.0030875	0	0	0	0	0	0	0	0	0	0	0	0	0	0
Poaceae	Bromus arvensis L.	0	0	0	0	0	0	0	0	0	0	0	0	0	0	0	0	0	0.0010385	0	0	0	0	0	0	0	0	0	0	0	0	0	0	0	0	0	0	0	0
Poaceae	Bromus japonicus Thunb.	0	0	0	0	0	0	0	0	0	0	0	0.00644456	0	0.0346363	0.000792621	0	0	0	0	0	0	0	0	0	0	0	0	0	0	0	0	0	0	0	0	0	0	0
Poaceae	Bromus secalinus L.	0	0	0	0	0	0	0	0	0	0	0	0.221129	0	0.00925991	0	0	0	0.00063908	0	0	0	0	0	0	0	0	0	0	0	0	0	0	0	0	0	0	0	0
Moraceae	Broussonetia papyrifera (L.) L'Hér. ex Vent.	0	0	0	0	0	0	0	0	0	0	0	0	0	0	0	0	0	0	0	0	0.00157995	0	0	0	0	0	0	0	0	0	0	0	0	0	0	0	0	0
Poaceae	Calamagrostis epigejos (L.) Roth	0.00788177	0.0986842	0	0	0	0	0	0	0	0	0	0	0	0	0	0	0	0	0	0	0	0	0	0	0	0	0	0	0	0	0	0	0	0	0	0	0	0
Compositae	Calendula officinalis L.	0	0	0	0	0	0	0	0	0	0.00140365	0	0.00140975	0	0	0.00158524	0.0246382	0	0	0.0029203	0.154191	0.0518613	0	0	0	0	0	0	0	0	0.000941531	6.17231e-05	0	0	0.0147863	0.203572	0.0175636	0.015032	0.0140294
Compositae	Calendula suffruticosa Vahl	0	0	0	0	0	0	0	0	0	0	0	0	0	0	0	0.000484051	0	0	0	0	0	0	0	0	0	0	0	0	0	0	0	0	0	0.000183141	0	0	0	0
Ericaceae	Calluna vulgaris (L.) Hull	0	0	0	0	0	0	0	0	0	0	0	0	0	0	0	0	0	0	0	0	0	0.00296154	0	0	0	0	0	0	0	0	0	0	0	0	0	0	0	0
Convolvulaceae	Calystegia sepium (L.) R. Br.	0	0	0	0	0.0327696	0	0.00800251	0	0	0.00374715	0.0768445	0	0.0120567	0.00233265	0	0	0.153463	0	0	0	0	0	0	0	0	0	0	0	0	0	0	0	0	0	0.0200012	0.00742526	0.00579035	0
Brassicaceae	Capsella bursa-pastoris (L.) Medik.	0	0	0	0	0	0	0	0	0	0	0	0	0	0	0.00403516	0	0	0	0	0	0	0	0	0	0	0	0	0	0	0	0	0	0	0.0404405	0	0	0	0
Betulaceae	Carpinus betulus L.	0	0	0	0	0	0	0	0	0	0	0	0	0.103723	0	0	0	0	0	0	0	0	0	0	0	0	0	0	0	0	0	0	0	0	0	0	0	0	0
Compositae	Carthamus tinctorius L.	0	0	0	0	0	0	0	0	0	0	0	0	0	0	0	0	0	0	0	0	0	0	0	0	0	0	0	0	0	0	0	0	0.00207915	0	0	0	0	0
Compositae	Centaurea benedicta (L.) L.	0	0	0	0	0	0	0	0	0	0	0	0	0	0	0.00136907	0	0	0	0	0	0	0	0	0	0	0	0	0	0	0	0	0	0	0	0	0	0	0
Compositae	Cyanus segetum Hill (syn. Centaurea cyanus L.)	0	0.710526	0	0	0	0	0	0	0	0.000134263	0	0.0156511	0	0.0041705	0.00194553	0	0	0	0	0	0	0	0	0	0	0	0	0	0	0	0.0134639	0	0	0.099012	0	0	0.00055037	0
Compositae	Centaurea jacea L.	0	0	0	0	0	0	0	0	0	0.000866604	0	0	0	0	0	0	0	0	0	0	0	0	0	0	0	0	0	0	0	0	0	0	0	0	0	0	0.00679937	0
Compositae	Centaurea nigra L.	0	0	0	0	0.0505285	0	0.000683818	0	0	0.0377644	0.000291709	0	0	0	0.00129702	0	0	0	0	0	0	0	0	0	0	0	0	0	0	0	0	0	0	0	0	0	0.0389272	0
Gentianaceae	Centaurium erythraea Rafn	0	0	0	0	0	0	0	0	0	0	0	0	0	0	0	0	0	0	0	0	0	0	0	0	0	0	0	0	0	0	0	0	0	0	0	0	0.00321049	0
Papaveraceae	Chelidonium majus L.	0	0	0	0	0.175476	0	0.896189	0	0	0.000292937	0.000750109	0.0020427	0	0	0.00158524	0.934169	0	0	0.264287	0	0	0	0	0	0	0.00154343	0	0	0	0.134074	0	0	0	0.130965	0.186768	0.102847	0.650056	0
Amaranthaceae	Chenopodium album L.	0	0	0	0	0	0	0	0	0	0	0	0	0	0	0	0	0	0.0244448	0	0	0	0	0.0190975	0.0186654	0	0	0	0	0	0	0	0	0	0	0	0	0	0
Amaranthaceae	Chenopodium ficifolium Sm.	0	0	0	0	0	0	0	0	0	0	0	0	0	0	0	0	0	0	0	0	0	0	0.00169807	0	0	0	0	0	0	0	0	0	0	0	0	0	0	0
Compositae	Cichorium intybus L.	0	0	0	0	0	0	0	0	0	0.000512639	0	0.0012659	0	0	0	0	0	0.00063908	0	0	0.000498933	0	0	0	0	0	0	0	0	0	0	0.0439531	0	0.00253988	0	0.00680054	0.14391	0
Compositae	Cirsium arvense (L.) Scop.	0	0	0.0139148	0	0.00761099	0	0	0	0	0.0144393	0	0.491887	0	0.0127942	0	0	0	0	0	0	0	0	0.00330309	0	0	0	0	0	0	0	0	0.00955927	0	0	0	0	0	0
Compositae	Cirsium eriophorum (L.) Scop.	0	0	0	0	0	0	0	0	0	0	0.0171692	0	0	0	0	0	0	0	0	0	0	0	0	0	0	0	0	0	0	0	0	0	0	0	0	0	0	0
Compositae	Cirsium setidens (Dunn) Nakai	0	0	0	0	0	0	0	0.0444031	0	0.000402788	0.000291709	0.000374015	0	0.00325157	0.000864678	0	0	0	0	0	0.00607035	0	0.000232612	0.0142446	0	0	0.0455942	0	0.00096581	0.0355899	0	0	0	0	0	0	0	0.0416614
Compositae	Cirsium tuberosum (L.) All.	0	0	0	0	0	0	0	0	0	0.000488228	0	0	0	0	0	0	0	0	0	0	0.000803836	0	0	0	0	0	0	0	0	0	0	0	0	0	0	0	0	0
Compositae	Cistus salviifolius L.	0	0	0	0	0	0	0	0	0	0	0	0	0	0	0	0	0	0	0	0	0	0	0	0	0	0	0.00357322	0	0	0	0	0	0	0	0	0	0	0
Cucurbitaceae	Citrullus lanatus (Thunb.) Matsum. & Nakai	0	0	0	0	0	0	0	0	0	0	0	0	0	0	0	0	0	0	0	0	0	0	0	0	0	0	0	0	0	0	0	0	0	0	0	0	0	0.00765466
Convolvulaceae	Convolvulus arvensis L.	0.230542	0	0	0.0655144	0.237209	0	0.00024026	0	0	0.29041	0.111745	0.0205133	0.702305	0.167951	0.0044675	0	0.121803	0.54873	0.00499168	0.00240054	0.00898079	0.0108256	0	0	0	0	0	0	0.00450711	0	0	0.00290698	0.0287615	0.00105065	0.00633522	0.00365908	0.00285505	0.0112687
Compositae	Erigeron canadensis L.	0	0	0	0	0	0	0	0	0	0	0	0	0	0	0	0	0	0	0	0	0	0	0	0	0	0.101632	0	0	0	0	0	0	0	0	0	0	0	0
Apiaceae	Coriandrum sativum L.	0	0	0	0	0	0	0	0	0	0	0	0	0	0	0	0	0	0	0	0	0	0	0	0	0	0	0	0	0	0	0	0	0.000693049	0	0	0	0	0
Betulaceae	Corylus avellana L.	0	0	0	0	0	0	0	0	0	0	0	0	0	0	0	0	0	0	0	0	0	0	0	0	0	0	0	0	0	0	0	0.078717	0	0	0	0	0	0
Rosaceae	Crataegus laevigata (Poir.) DC.	0	0	0	0	0	0	0	0	0	0	0	0	0	0	0	0	0	0	0	0	0	0	0	0	0	0	0	0	0	0	0	0.000108876	0	0	0	0	0	0
Rosaceae	Crataegus monogyna Jacq.	0	0	0	0	0	0.293651	0	0	0	0	0	0	0	0	0	0	0	0	0	0	0	0	0	0	0	0	0	0	0	0	0	0	0	0	0	0	0	0
Compositae	Crepis alpestris (Jacq.) Tausc	0	0	0	0	0	0	0	0	0	0	0	0	0	0	0	0	0	0	0	0	0	0	0	0	0	0	0	0	0	0	0	0	0	0	0.0119163	0	0	0
Compositae	Crepis capillaris (L.) Wallr.	0	0	0	0	0	0	0	0	0	0.000524845	0	0	0	0	0	0	0	0	0	0	0	0.00180094	0	0	0	0	0	0	0	0	0	0	0	0	0	0.0836412	0	0
Compositae	Crepis setosa Haller f.	0	0	0	0	0	0	0	0	0	0	0	0	0	0	0	0	0	0	0	0	0	0	0	0	0	0	0	0	0	0	0	0	0	0	0	0.00606872	0	0
Cucurbitaceae	Mukia maderaspatana (L.) M.Roem.	0	0	0	0	0	0	0	0.00114466	0	0	0	0	0	0	0	0	0	0	0	0	0	0	0	0	0	0	0	0	0	0	0	0	0	0	0	0	0	0
Compositae	Cynara cardunculus L.	0	0	0	0	0.00570825	0	0.00754047	0	0	0	0	0	0	0	0.0011529	0	0	0	0	0	0.00241151	0	0	0	0	0	0	0	0.181959	0.268336	0	0.129693	0.000831658	0	0	0	0	0
Poaceae	Cynodon dactylon (L.) Pers.	0	0	0	0	0	0	0	0	0	0	0	0	0	0	0	0	0	0.00155776	0	0	0	0	0	0	0	0	0	0	0	0	0	0	0	0	0	0.000178492	0	0
Caryophyllaceae	Dianthus superbus L.	0	0	0	0	0	0	0	0	0	0	0	0	0	0	0	0	0	0	0	0	0	0	0	0	0	0	0	0	0	0	0	0	0.00332663	0	0	0	0	0
Compositae	Echinacea angustifolia DC.	0.476847	0	0	0	0	0	0	0.00758335	0	0	0.000354218	0	0	0	0	0	0	0	0.000916839	0	0	0	0	0	0.0136723	0	0	0	0	0	0	0.000206864	0.890082	0.000154224	0	0	0	0
Compositae	Echinacea pallida (Nutt.) Nutt.	0	0	0	0	0	0.138889	0	0.0354366	0	0	0	0	0	0	0	0	0	0	0	0	0	0	0	0	0	0.87994	0	0	0	0.0241973	0	0	0.00249498	0	0	0	0	0.15347
Compositae	Echinacea paradoxa (Norton) Britton	0	0	0	0	0	0	0	0.00071541	0	0	0	0	0	0	0	0	0	0	0	0	0	0	0	0	0	0	0	0	0	0	0	0	0.01795	0	0	0	0	0
Compositae	Echinacea purpurea (L.) Moench	0	0	0	0	0	0	0	0	1	0	0	0.000402785	0	0	0	0	0	0	0	0	0	0	0	0	0	0	0	0	0.0137789	0	0	0	0	0	0	0	0	0
Poaceae	Echinochloa crus-galli (L.) P.Beauv.	0	0	0.0433769	0	0	0	0	0	0	0	0	0	0	0	0.00158524	0	0	0	0	0	0	0	0.0409165	0	0	0	0	0	0	0	0	0.00178556	0.0221776	0	0	0	0	0
Poaceae	Elymus repens (L.) Gould	0	0	0.0124378	0	0.0190275	0	0	0.0040063	0	0.0244236	0.0471735	0.000402785	0	0.015551	0.00136907	0	0.000658864	0	0	0.0151339	0.0229232	0.00702365	0.00100023	0	0.31034	0	0	0	0.0670272	0	0	0.00928708	0	0	0.00307711	0	0.000894352	0
Onagraceae	Epilobium microphyllum A.Rich.	0	0	0	0	0	0	0.0136764	0	0	0	0	0	0	0	0	0	0	0	0	0	0	0	0	0	0	0	0	0	0	0	0	0	0	0	0	0	0	0
Onagraceae	Epilobium microphyllum A.Rich.	0	0	0	0	0	0	0	0	0	0	0	0	0	0	0	0	0	0	0	0	0	0.0013407	0	0	0	0	0	0	0	0	0	0	0	0	0	0	0	0
Onagraceae	Epilobium sikkimense Hausskn.	0	0	0	0	0	0	0	0	0	0.033407	0.000208364	0	0	0	0	0	0	0	0	0	0	0.00118061	0	0	0	0	0	0	0	0	0	0	0	0	0	0	0.000447176	0
Compositae	Erigeron annuus (L.) Pers.	0	0	0	0	0	0	0	0	0	0.00681078	0.000895964	0	0.0349291	0	0.0322093	0	0	0.00047931	0	0	0	0	0	0	0	0	0	0	0	0	0	0	0	0	0	0.00130299	0	0
Compositae	Erigeron morrisonensis Hayata	0	0	0	0	0	0	0	0	0	0	0	0	0	0	0	0	0	0	0	0	0	0	0.494208	0.000842046	0	0	0	0	0	0	0	0	0	0	0	0	0	0
Euphorbiaceae	Euphorbia agraria M.Bieb.	0	0	0	0	0	0	0	0	0	0	0	0	0	0.00219128	0	0	0	0	0	0	0	0	0	0	0	0	0	0	0	0	0	0	0	0	0	0	0	0
Orobanchaceae	Euphrasia ostenfeldii (Pugsley) Yeo	0	0	0	0	0	0	0	0	0	0	0	0	0	0	0	0	0	0	0	0	0	0	0	0	0.0243902	0	0	0	0	0	0	0	0	0	0	0	0	0
Poaceae	Vulpia bromoides (L.) Gray (syn. Festuca bromoides L.)	0	0	0	0	0	0	0	0	0	0	0	0	0	0.0051601	0	0	0	0	0	0	0	0	0	0	0	0	0	0	0	0	0	0	0	0	0	0	0	0
Poaceae	Festuca gigantea (L.) Vill.	0	0	0	0	0.0154334	0	0	0	0	0.00153792	0	0	0	0.00303951	0	0	0	0	0	0	0	0	0	0	0	0	0	0	0	0	0	0	0	0	0	0	0	0
Poaceae	Vulpia myuros (L.) C.C.Gmel. (syn. Festuca myuros L. )	0	0	0	0	0	0	0	0	0	0	0	0	0	0.0497632	0	0	0	0	0	0	0	0	0	0	0	0	0	0	0	0	0	0	0	0	0	0	0	0
Poaceae	Festuca occidentalis Hook.	0	0	0	0	0	0	0	0	0	0	0	0	0	0	0	0	0	0	0	0	0	0.00190099	0	0	0	0	0	0	0	0	0	0	0	0	0	0	0	0
Poaceae	Festuca pratensis Huds.	0	0	0	0	0	0	0	0	0	0	0	0	0	0	0.0544027	0	0	0	0	0	0	0.000240125	0	0	0	0	0	0	0	0	0	0	0	0	0.000724026	0	0	0
Poaceae	Festuca rubra L.	0	0	0.00233209	0	0.00803383	0	0	0	0	0.00280731	0	0	0	0	0	0	0	0	0	0	0	0.00792412	0	0	0.326303	0	0	0	0	0	0	0	0	0	0	0	0	0
Oleaceae	Fraxinus excelsior L.	0	0	0	0	0	0	0	0	0	0	0	0	0	0	0	0	0	0	0	0	0	0	0	0	0	0	0	0	0.413302	0	0	0	0	0	0.000724026	0	0	0
Compositae	Galinsoga quadriradiata Ruiz & Pav.	0	0	0.834733	0	0	0	0	0	0	0	0	0	0	0	0	0	0	0	0	0	0	0	0.0178181	0	0	0	0	0	0	0	0	0	0	0	0	0	0	0
Ericaceae	Gaylussacia baccata (Wangenh.) K.Koch	0	0	0	0	0	0	0	0	0	0	0	0	0	0	0	0	0	0	0.0335495	0	0.0218145	0	0	0	0	0	0	0	0	0	0	0	0	0	0	0	0	0
Gentianaceae	Gentiana asclepiadea L.	0	0	0	0	0	0	0	0	0	0	0	0.000287704	0	0	0	0	0	0	0.00101871	0	0	0	0	0.00792927	0	0	0	0	0	0	0	0	0	0	0	0	0	0.119363
Gentianaceae	Gentiana prostrata Haenke	0	0	0	0	0	0	0	0	0	0	0	0	0	0	0	0	0	0	0	0	0	0	0.00107002	0.00280682	0	0	0	0	0	0	0	0	0	0	0	0	0	0
Gentianaceae	Gentiana scabra Bunge	0	0	0	0	0	0	0	0	0	0	0	0	0	0	0	0	0	0	0	0	0	0	0	0.0951512	0	0	0	0	0	0	0	0	0	0	0	0	0	0
Geraniaceae	Geranium pratense L.	0	0	0	0	0	0	0	0	0	0	0	0	0	0	0	0	0	0	0	0	0.00169083	0	0	0	0	0	0	0	0	0	0	0	0	0	0	0	0	0
Geraniaceae	Geranium robertianum L.	0	0	0	0	0	0	0	0	0	0	0	0	0.00886525	0	0	0	0	0	0	0	0.00146908	0	0	0	0	0	0	0	0	0	0	0	0	0.000775941	0	0	0.00379526	0.00900991
Lamiaceae	Glechoma hederacea L.	0	0	0	0	0	0	0	0	0	0	0	0	0	0	0	0	0	0	0	0	0	0	0	0	0	0	0.0758236	0	0	0	0	0	0	0	0	0	0	0
Leguminosae	Glycyrrhiza glabra L.	0	0	0	0	0	0	0	0	0	0	0	0	0	0	0	0	0	0	0	0	0	0	0	0	0	0	0	0	0	0	0	0	0	0	0	0	0	0.00200778
Compositae	Gnaphalium sylvaticum L.	0	0	0	0	0	0	0	0	0	0.000305142	0	0	0	0	0	0	0	0	0	0	0	0	0	0	0	0	0	0	0	0	0	0	0	0	0	0	0	0
Urticaceae	Gonostegia hirta (Blume ex Hassk.) Miq.	0.0108374	0	0	0	0	0	0	0	0	0	0	0	0	0	0	0	0	0	0	0	0	0	0	0	0	0	0	0	0	0	0	0	0	0	0	0	0	0
Compositae	Helianthus annuus L.	0	0	0	0	0	0	0	0	0	0	0	0	0	0	0	0	0	0.00167758	0.000747054	0	0	0	0	0	0	0	0	0	0	0	0	0	0	0	0	0	0.0132548	0
Compositae	Hieracium laevigatum Froel.	0	0	0	0	0	0	0	0	0	0	0	0	0	0	0	0	0	0	0.00380319	0	0	0	0	0	0	0	0	0	0	0	0	0	0	0	0	0	0	0
Compositae	Pilosella plaicensis (Woł.) Soják (Hieracium fuscescens (Nägeli & Peter) Zahn)	0	0	0	0	0	0	0	0	0	0.000146468	0	0	0	0	0	0	0	0	0	0	0	0	0	0	0	0	0	0	0	0	0	0	0	0	0	0	0	0
Compositae	Pilosella stoloniflora (Waldst. & Kit.) F.W.Schultz & Sch.Bip. (Hieracium stoloniflorum Waldst. & Kit.)	0	0	0	0	0	0	0	0	0	0	0	0	0	0	0	0	0	0	0	0	0	0	0	0	0	0	0	0	0	0	0	0	0	0	0	0	0.000366914	0
Poaceae	Holcus lanatus L.	0	0	0	0	0.0118393	0	0	0	0	0.00375935	0	0	0	0.00452393	0	0	0	0	0	0	0	0	0	0	0.00966449	0	0	0	0	0	0	0	0	0	0	0	0	0
Poaceae	Hordeum vulgare L.	0	0	0	0	0	0	0	0.0198884	0	0	0	0	0	0	0	0	0	0	0	0	0.209774	0	0	0	0	0	0	0	0	0	0	0	0	0	0	0	0	0
Cannabaceae	Humulus lupulus L.	0	0	0	0	0	0	0.0481814	0	0	0	0	0	0	0	0	0	0	0	0.0199328	0	0	0	0.000721098	0	0	0	0	0	0	0.062706	0	0	0	0.00288207	0	0	0	0
Hypericaceae	Hypericum hirsutum L.	0	0	0	0	0	0	0	0	0	0.00157453	0	0	0	0	0	0	0	0	0	0	0	0	0	0	0	0	0	0	0	0	0	0	0	0	0	0	0	0
Hypericaceae	Hypericum humifusum L.	0	0	0	0	0	0	0	0	0	0.000561462	0.00177109	0.00264687	0	0	0	0	0	0	0.0011885	0	0	0.0532877	0.0418935	0.00196477	0	0	0	0	0	0	0	0	0	0	0	0	0	0.00173171
Hypericaceae	Hypericum perforatum L.	0	0.0789474	0	0	0.0710359	0.384921	0.00109041	0.00815567	0	0.0836822	0.13354	0.137263	0	0.274687	0.0154201	0	0.00291287	0.0190126	0.0138205	0	0	0.593569	0.219609	0.0457512	0	0.0144053	0.24205	0.0212857	0.00257549	0.0290933	0	0.00467076	0	8.19317e-05	0.134397	0.00954931	0.000779691	0
Hypericaceae	Hypericum tetrapterum Fr.	0	0	0	0	0	0	0	0	0	0.000512639	0	0	0	0.0139252	0	0	0	0	0	0	0.000277185	0.00302157	0.00179111	0	0	0	0	0	0	0	0	0	0	0	0	0	0	0
Lamiaceae	Hyssopus macranthus Boriss.	0	0	0	0	0	0	0	0	0	0	0	0	0	0	0	0	0	0	0.00305613	0	0	0	0	0	0	0	0	0	0	0	0	0	0	0	0	0	0	0
Lamiaceae	Hyssopus officinalis L.	0	0	0	0	0	0	0	0	0	0	0	0	0	0	0	0	0	0	0.00736867	0	0	0	0	0	0	0	0	0	0	0	0	0	0	0	0	0	0	0
Convolvulaceae	Ipomoea cairica (L.) Sweet	0.00985222	0	0	0	0	0	0	0	0	0	0	0	0	0	0	0	0	0	0	0	0	0	0	0	0	0	0	0	0	0	0	0	0	0	0	0	0	0
Convolvulaceae	Ipomoea indica (Burm.) Merr.	0.00591133	0	0	0	0	0	0	0	0	0	0	0	0	0	0	0	0	0	0	0	0	0	0	0	0	0	0	0	0	0	0	0	0	0	0	0	0	0
Convolvulaceae	Ipomoea nil (L.) Roth	0.00541872	0	0	0	0	0	0	0	0	0	0	0	0	0	0	0	0	0	0	0	0	0	0	0	0	0	0	0	0	0	0	0	0	0	0	0	0	0
Convolvulaceae	Ipomoea obscura (L.) Ker Gawl.	0.131034	0	0	0	0	0	0	0	0	0	0	0	0	0	0	0	0	0	0	0	0	0	0	0	0	0	0	0	0	0	0	0	0	0	0	0	0	0
Convolvulaceae	Ipomoea pubescens Lam.	0.00985222	0	0	0	0	0	0	0	0	0	0	0	0	0	0	0	0	0	0	0	0	0	0	0	0	0	0	0	0	0	0	0	0	0	0	0	0	0
Compositae	Jacobaea vulgaris Gaertn.	0	0	0	0	0	0	0	0	0	0	0	0	0	0	0	0	0	0	0	0	0	0	0	0	0.00178633	0	0	0	0	0	0	0	0	0	0	0	0	0
Juglandaceae	Juglans regia L.	0	0	0	0	0	0	0	0	0	0	0.0059592	0	0	0	0.00201758	0	0	0	0.0988489	0	0	0	0	0	0	0	0	0	0	0	0	0	0	0	0.000995535	0	0	0.0253482
Compositae	Lactuca muralis (L.) Fresen.	0	0	0	0	0	0	0	0	0	0	0	0.000287704	0	0	0	0	0	0	0	0	0	0	0	0	0	0	0	0	0	0	0	0	0	0	0	0	0	0.0264776
Compositae	Lactuca saligna L.	0	0	0	0	0	0	0	0	0	0.00102528	0	0	0.00443262	0	0.000936734	0	0	0	0	0	0	0	0	0	0	0	0	0	0	0	0	0.00497561	0	0	0	0.000999554	0	0
Compositae	Lactuca serriola L.	0	0	0	0	0	0	0	0	0	0	0.0122935	0	0	0	0	0	0	0	0	0	0	0	0	0	0	0	0	0	0	0	0	0	0	0	0	0	0	0
Compositae	Lapsana communis L.	0	0	0	0	0	0	0	0	0	0.00191629	0	0	0	0	0	0	0	0	0	0	0	0	0	0	0	0	0	0	0	0	0	0	0	0	0	0	0	0
Lamiaceae	Lavandula angustifolia Mill.	0	0	0	0.0178422	0	0	0	0	0	0	0	0	0	0	0	0	0	0	0	0	0	0	0	0	0	0	0	0	0	0	0	0	0	0	0	0	0	0
Compositae	Leontodon hispidus L.	0	0	0	0	0	0	0	0	0	0.000512639	0	0	0	0	0	0	0	0	0	0	0	0	0	0	0	0	0	0	0	0	0	0	0	0	0	0	0	0
Lamiaceae	Leonurus cardiaca L.	0	0	0	0.597714	0	0	0	0	0	0	0	0	0	0	0	0	0	0	0.0777276	0	0	0	0	0	0	0	0	0	0	0	0	0	0	0.000279532	0	0	0	0
Lamiaceae	Leonurus glaucescens Bunge	0	0	0	0	0	0	0	0	0	0.00229467	0.00648011	0.000287704	0	0	0	0	0	0	0.0517165	0	0	0	0	0	0	0	0	0	0	0	0	0	0	0	0	0	0	0
Brassicaceae	Lepidium sativum L.	0	0	0	0	0	0	0	0	0	0	0	0	0	0	0	0	0	0	0	0	0	0	0.000302396	0	0	0	0	0	0	0	0	0	0	0	0	0	0	0
Compositae	Leucanthemum vulgare (Vaill.) Lam.	0	0	0	0	0.0105708	0	0	0	0	0.00103748	0	0	0	0	0	0	0	0	0	0	0	0	0	0	0	0	0	0	0	0	0	0	0	0	0	0	0	0
Oleaceae	Ligustrum lucidum W.T.Aiton	0	0	0	0	0	0	0	0	0	0	0	0	0	0	0	0	0	0	0	0	0.000277185	0	0	0	0	0	0	0	0	0	0	0	0	0	0	0	0	0
Poaceae	Lolium perenne L.	0	0	0	0	0	0	0	0	0	0.000378376	0	0.000316474	0	0.00303951	0.000792621	0	0	0	0	0	0	0.000620323	0	0	0	0	0	0	0	0	0	0.00333159	0	0	0	0.000803213	0	0
Lythraceae	Lythrum salicaria L.	0	0	0	0	0	0	0	0	0	0	0	0	0	0	0	0	0	0	0	0	0	0	0	0	0	0	0	0	0	0	0	0	0	0.00112295	0	0	0	0
Malvaceae	Malva pusilla Sm.	0	0	0	0	0	0	0	0	0	0	0	0	0	0	0	0	0	0.00247643	0	0	0	0	0.000325657	0	0	0	0	0	0	0	0	0	0	0.00169165	0	0	0	0
Compositae	Matricaria chamomilla L.	0	0	0	0	0	0	0	0	0	0.115344	0.0190653	0	0	0	0	0	0	0	0	0	0	0.0465642	0	0.000701705	0	0	0.0537412	0	0	0.00800301	0	0	0	0	0	0	0	0
Leguminosae	Medicago sativa L.	0	0	0	0	0	0	0	0	0	0	0	0	0	0	0	0	0	0	0	0	0	0	0	0	0	0	0	0	0	0	0	0.00144804	0	0	0	0	0	0
Leguminosae	Melilotus officinalis (L.) Pall.	0	0	0	0	0	0	0	0	0	0	0	0	0	0	0	0	0	0	0	0	0	0	0	0	0	0	0	0	0	0	0	0	0	0	0	0.00141008	0	0
Lamiaceae	Melissa officinalis L.	0	0	0	0	0	0	0.000258742	0.150522	0	0.000305142	0.00233367	0	0	0	0.00598069	0	0	0	0.0316479	0.764347	0.297281	0	0.0739242	0.00175426	0.0216879	0	0.461802	0	0	0.249317	0.931385	0	0	0	0	0	0	0.00858326
Lamiaceae	Mentha × piperita L.	0	0	0	0	0	0	0	0	0	0	0	0	0	0	0	0	0	0	0	0	0	0	0	0	0	0	0	0.0063857	0	0	0	0	0	0	0	0	0	0
Lamiaceae	Mentha pulegium L.	0	0	0	0	0	0	0	0	0	0	0	0	0	0	0.210405	0	0	0	0	0	0	0	0	0	0	0	0	0	0	0	0	0	0	0	0	0	0	0
Lamiaceae	Mentha spicata L.	0	0	0	0	0.00211416	0	0	0	0	0.00017088	0	0.00198515	0	0	0	0.00106491	0	0	0	0	0.000886992	0	0.000558269	0	0	0	0	0.270328	0.0942631	0	0	0	0	0.0686828	0.0535779	0.00626506	0	0
Moraceae	Morus alba L.	0	0	0	0	0	0	0	0	0	0	0	0	0	0	0	0	0	0	0.00237699	0	0	0	0	0	0	0	0	0	0	0	0	0	0	0	0	0	0	0
Boraginaceae	Myosotis arvensis (L.) Hill	0	0	0	0	0	0	0	0	0	0.000134263	0	0	0	0	0	0	0	0	0	0	0	0	0	0	0	0	0	0	0.00244672	0	0	0	0	0	0	0	0	0
Nitrariaceae	Nitraria roborowskii Kom.	0	0	0	0	0	0	0	0	0	0	0	0	0	0	0	0	0	0	0	0	0.00498933	0	0	0	0	0	0	0	0	0	0	0	0	0	0	0	0	0
Lamiaceae	Ocimum basilicum L.	0	0	0	0	0	0	0	0	0	0	0	0	0	0	0	0	0	0	0	0	0.000997866	0	0	0	0	0	0	0	0	0	0	0	0	0	0	0	0	0
Lamiaceae	Origanum vulgare L.	0	0	0	0	0.00951374	0	0	0.00047694	0	0.00585873	0.512429	0	0.00585106	0.0129356	0	0	0	0	0.281334	0	0.00964603	0	0	0	0	0	0	0	0	0	0	0	0	0.0265507	0	0.00196341	0	0
Araliaceae	Panax ginseng C.A.Mey.	0	0	0	0	0	0	0	0	0	0	0	0	0	0	0	0	0	0	0	0	0.000692962	0	0	0	0	0	0	0	0	0	0	0	0	0	0	0	0	0
Papaveraceae	Papaver rhoeas L.	0	0	0.0155473	0	0	0	0	0	0	0	0	0	0	0	0	0	0	0	0	0	0	0	0	0	0	0	0	0	0	0	0	0	0	0	0	0	0	0
Polygonaceae	Persicaria hydropiper (L.) Delarbre	0	0	0	0	0	0	0	0	0	0	0	0	0	0	0	0	0	0	0	0	0	0	0	0	0	0	0	0	0	0	0	0	0	0	0	0.000303436	0	0
Polygonaceae	Persicaria tinctoria (Aiton) H.Gross	0	0	0	0	0	0	0.000443557	0	0	0	0	0	0	0	0.00475573	0	0	0	0	0	0	0	0	0	0	0	0	0	0	0	0	0	0	0	0	0.000232039	0	0
Polygonaceae	Polygonum viscosum Buch.-Ham. ex D. Don	0	0	0	0	0	0	0	0	0	0	0	0	0	0	0	0	0	0	0	0	0	0	0	0.0011929	0	0	0	0	0	0	0	0	0	0	0	0	0	0
Apiaceae	Petroselinum crispum (Mill.) Fuss	0	0	0	0	0	0	0	0	0	0	0	0	0	0	0	0	0	0	0	0	0	0	0	0.00154375	0	0	0	0	0	0	0	0	0	0	0	0	0	0
Monimiaceae	Peumus boldus Molina	0	0	0	0	0	0	0	0	0	0	0	0	0	0	0	0.0390629	0	0	0	0	0	0	0	0	0	0	0	0	0	0	0	0	0	0	0	0	0	0
Poaceae	Phleum pratense L.	0	0	0	0	0	0	0	0	0	0	0	0	0	0	0	0	0	0	0	0	0	0.100512	0	0	0	0	0	0	0	0	0	0	0	0	0	0	0	0
Compositae	Picris hieracioides Sibth. & Sm.	0	0	0	0	0	0	0	0	0	0	0	0	0	0	0	0	0	0	0	0	0	0	0	0	0	0	0	0	0	0	0	0.00132828	0	0	0	0	0	0
Compositae	Pilosella flagellaris (Willd.) Arv.-Touv.	0	0	0	0	0	0	0	0	0	0.000146468	0	0	0	0	0	0	0	0	0	0	0	0	0	0	0	0	0	0	0	0	0	0	0	0	0	0	0	0
Plantaginaceae	Plantago asiatica L.	0	0	0	0	0	0	0	0	0	0	0	0	0	0	0.00922323	0	0	0	0	0	0	0	0.000232612	0	0	0	0	0	0	0	0	0	0	0	0	0	0	0
Plantaginaceae	Plantago lanceolata L.	0.0133005	0	0	0	0.00549683	0	0	0	0	0.000427199	0.00120851	0	0	0.0163992	0.000936734	0	0	0	0	0	0.0102281	0	0.0045592	0	0	0	0	0	0	0	0	0.0100492	0	0	0	0.000963855	0.00396725	0
Plantaginaceae	Plantago ovata Forssk.	0	0	0	0	0	0	0	0	0	0	0	0	0	0	0	0	0	0	0	0	0.011919	0	0	0	0	0	0	0	0	0	0	0.000381064	0	0	0	0	0	0
Poaceae	Poa chaixii Vill.	0	0	0	0	0	0	0	0	0	0	0	0	0	0.000989609	0.000792621	0	0	0	0	0	0	0	0	0	0	0	0	0	0	0	0	0	0	0	0	0	0	0
Poaceae	Poa palustris L.	0	0	0	0	0	0	0	0	0	0	0	0	0	0.076624	0	0	0	0	0	0	0	0	0	0	0	0	0	0	0	0	0	0	0	0	0	0	0	0
Poaceae	Poa pratensis L.	0	0	0	0.00278784	0.00486258	0	0	0.0182668	0	0.000805576	0	0	0	0	0	0	0	0.00571178	0	0	0.00157995	0	0	0	0	0	0	0	0	0	0	0	0	0	0	0	0	0
Poaceae	Poa trivialis L.	0	0	0	0	0	0	0	0	0	0	0	0.0775073	0	0	0	0	0	0	0	0	0	0	0	0	0	0	0	0	0	0	0	0.00465987	0	0	0.000905032	0	0	0
Poaceae	Poa sp.	0	0	0	0	0	0	0	0.018696	0	0.000256319	0	0.000316474	0	0	0	0	0	0.023606	0	0	0	0	0	0	0	0	0	0	0	0	0	0	0	0	0	0	0	0
Polygonaceae	Polygonum aviculare L.	0	0	0	0	0	0	0	0	0	0	0	0	0	0	0	0	0	0	0	0	0	0	0.00483833	0	0	0	0	0	0	0	0	0	0.00339594	0.000722926	0	0	0	0
Primulaceae	Primula veris L.	0	0	0	0	0	0	0	0	0	0	0	0	0	0	0	0	0	0	0	0	0	0	0	0	0	0.00247884	0	0	0	0.00734394	0	0	0	0	0	0	0	0
Ericaceae	Rhododendron micranthum Turcz.	0	0	0	0	0	0	0	0.0231793	0	0	0	0	0	0	0	0	0	0	0	0	0.150511	0	0	0	0	0	0	0	0	0	0	0	0	0	0	0	0	0
Grossulariaceae	Ribes nigrum L.	0	0	0	0	0	0	0	0	0	0	0	0	0	0	0.0143392	0	0	0	0	0	0	0	0	0	0	0	0	0	0	0	0	0	0	0	0	0	0	0
Leguminosae	Robinia pseudoacacia L.	0	0	0	0	0	0	0	0	0	0	0	0	0	0	0	0	0	0	0	0	0	0	0	0	0	0	0	0	0	0	0	0	0	0	0.00126704	0	0	0
Rosaceae	Rosa canina L.	0	0	0	0	0	0	0	0	0	0	0	0	0	0	0.00136907	0	0	0	0	0	0	0	0	0	0	0	0	0	0	0	0	0	0	0	0	0	0	0
Lamiaceae	Rosmarinus officinalis L.	0	0	0	0.117368	0	0.0515873	0	0	0	0	0	0	0	0	0	0	0	0	0	0	0	0	0	0	0	0	0	0	0	0	0	0	0.00367316	0	0	0	0	0.00318735
Lamiaceae	Salvia officinalis L.	0	0	0	0.00306663	0	0	0	0	0	0	0	0	0	0	0.501873	0	0	0	0	0	0.00177398	0	0	0.00687671	0	0	0	0	0	0	0	0.000326627	0	0	0	0	0	0
Adoxaceae	Sambucus ebulus L.	0	0	0	0	0	0	0	0	0	0	0	0	0	0	0	0	0	0	0	0	0	0	0	0	0	0	0	0	0	0	0	0	0	0	0	0.000196341	0	0
Adoxaceae	Sambucus nigra L.	0	0	0	0.0894898	0	0.0674603	0	0	0	0.00240452	0	0.000431555	0.00443262	0	0.00749388	0.000580861	0.00164716	0	0	0	0	0	0	0	0	0	0	0	0	0	0	0	0.00221776	0.0540797	0	0	0	0.136931
Poaceae	Secale cereale L.	0	0	0	0	0	0	0	0	0	0	0	0	0	0.00296883	0	0	0	0	0	0.0463235	0.0144413	0	0	0	0	0	0	0	0	0.00273044	0	0	0	0	0	0	0	0
Leguminosae	Senna alexandrina Mill.	0	0	0	0	0	0	0	0	0	0	0	0	0	0.00162579	0	0	0	0	0	0	0	0	0.00293091	0	0	0	0	0	0	0	0	0	0	0	0	0	0	0
Poaceae	Setaria italica (L.) P.Beauv.	0	0	0	0	0	0	0	0	0	0	0	0	0	0	0	0	0	0	0	0	0	0	0.00821121	0	0	0	0	0	0	0	0	0	0	0	0	0	0	0
Poaceae	Setaria pumila (Poir.) Roem. & Schult.	0	0	0	0	0	0	0	0	0	0	0	0	0	0.179402	0	0	0	0	0	0	0	0	0	0	0	0	0	0	0	0	0	0	0	0	0	0.000713967	0	0
Caryophyllaceae	Silene flos-cuculi (L.) Greuter & Burdet	0	0	0	0	0	0	0	0	0	0.00269746	0	0	0	0	0	0	0	0	0	0	0	0	0	0	0	0	0	0	0	0	0	0	0	0	0	0	0	0
Caryophyllaceae	Silene latifolia Poir.	0	0	0.00520833	0	0	0	0	0	0	0.143124	0	0.000661718	0	0	0	0	0	0	0	0	0	0	0	0	0	0	0	0	0	0	0	0	0	0	0	0	0	0
Caryophyllaceae	Silene sp.	0	0	0	0	0	0	0	0	0	0.00788488	0	0	0	0	0	0	0	0	0	0	0	0	0	0	0	0	0	0	0	0	0	0	0	0	0	0	0	0
Compositae	Silybum marianum (L.) Gaertn.	0	0	0	0	0	0	0	0	0	0	0	0	0	0	0	0	0	0	0	0	0.000803836	0	0	0	0	0	0	0	0	0	0	0	0	0	0	0	0	0.0416614
Solanaceae	Solanum lycopersicum L.	0	0	0	0	0	0	0	0	0	0	0	0	0	0	0	0	0	0	0	0	0	0	0	0	0	0	0	0	0	0	0	0	0	0	0.000603355	0	0	0
Solanaceae	Solanum americanum Mill (syn. Solanum nigrum L.)	0	0	0	0	0	0	0.000184816	0	0	0	0	0	0	0	0	0	0	0	0	0	0	0	0	0	0	0	0	0	0	0	0	0	0	0	0	0	0	0
Solanaceae	Solanum tuberosum L.	0	0	0	0	0	0	0	0	0	0	0	0	0	0	0	0	0	0	0	0	0	0	0	0	0	0	0	0	0	0	0	0	0	0	0.000874864	0	0	0
Compositae	Solidago sp.	0	0	0	0	0	0	0	0	0	0.000866604	0	0	0	0	0	0	0	0	0	0	0	0	0	0	0	0	0	0	0	0	0	0	0	0	0	0.00478358	0	0
Compositae	Solidago virgaurea L.	0	0	0	0	0	0	0	0	0	0.00272187	0	0	0	0	0	0	0	0	0	0	0	0	0	0	0	0	0	0	0	0	0	0	0	0	0.00159889	0.00879964	0	0
Compositae	Sonchus arvensis L.	0	0	0.00116604	0	0	0	0	0	0	0	0.0002292	0	0	0	0	0	0	0	0	0	0	0	0	0	0	0	0	0	0	0	0	0.0432671	0	0	0	0	0	0
Compositae	Sonchus oleraceus (L.) L.	0	0	0	0	0	0	0	0	0	0	0	0	0	0	0	0	0	0	0	0	0.00138592	0	0	0	0	0	0	0	0	0	0	0	0	0	0	0	0	0
Poaceae	Sorghum bicolor (L.) Moench	0	0	0	0	0	0	0.0149146	0	0	0	0	0	0	0	0	0	0	0	0.0108662	0	0	0	0	0	0	0	0	0	0	0	0	0	0	0	0	0	0	0
Caryophyllaceae	Stellaria media (L.) Vill.	0	0	0	0	0	0	0	0	0	0	0.00139604	0	0	0	0	0	0	0	0	0.00179171	0.000388059	0	0	0	0	0	0	0	0	0	0	0	0	0	0	0	0.000217855	0
Boraginaceae	Symphytum officinale L.	0	0	0	0	0	0	0	0	0	0	0	0	0	0	0	0	0	0	0	0	0	0	0	0	0	0	0	0	0	0	0	0	0	0	0	0.00389112	0	0
Compositae	Taraxacum campylodes G.E.Haglund	0	0	0	0	0.236575	0	0.000203297	0.0397768	0	0.000122057	0.00933469	0.00123713	0	0	0	0	0.569848	0	0.00787803	0.00033051	0.00268869	0	0.00548965	0.00182443	0	0	0	0	0.0399845	0.0347425	0	0.636432	0	0.215557	0	0	0.000676497	0.11103
Lamiaceae	Thymus pulegioides L.	0	0	0	0	0	0	0	0.0248963	0	0.000610285	0	0	0	0.0579628	0.00172936	0	0	0	0	0	0	0	0.00283787	0	0	0	0	0	0	0	0	0	0	0.207846	0.0114034	0.00763945	0.00139886	0
Lamiaceae	Thymus serpyllum L.	0	0	0	0	0	0	0	0	0	0	0	0	0	0	0.000792621	0	0	0	0	0	0	0	0	0	0	0	0	0	0	0	0	0	0	0	0	0	0	0
Malvaceae	Tilia cordata Mill.	0	0	0	0	0	0.0634921	0	0	0	0	0	0	0	0	0	0	0	0	0.00152807	0	0	0	0	0	0	0	0	0	0	0	0	0	0	0	0	0	0	0
Malvaceae	Tilia dasystyla Steven	0	0	0	0	0	0	0	0	0	0	0	0	0	0	0	0	0	0	0.00108662	0	0	0	0	0	0	0	0	0	0	0	0	0	0	0	0	0	0	0
Malvaceae	Tilia hyrcana Tabari & Colagar	0	0	0	0	0	0	0	0	0	0	0	0	0	0	0	0	0	0	0.000882882	0	0	0	0	0	0	0	0	0	0	0	0	0	0	0	0	0	0	0
Compositae	Tragopogon pratensis L.	0	0	0	0	0	0	0	0	0	0	0	0	0	0	0	0	0	0	0	0	0	0	0	0	0	0	0	0	0	0	0	0	0	0	0	0	0.000149059	0
Euphorbiaceae	Triadica sebifera (L.) Small	0	0	0	0	0	0	0.000277223	0	0	0	0	0	0	0	0	0	0	0	0	0	0	0	0	0	0	0	0	0	0	0	0	0	0	0	0	0	0	0
Leguminosae	Trifolium grandiflorum Schreb.	0	0	0	0	0	0	0	0	0	0	0	0	0	0	0	0	0	0	0	0	0	0	0	0	0	0	0	0	0	0	0	0	0	0.000559063	0	0	0	0
Poaceae	Triticum aestivum L.	0	0	0	0	0	0	0	0	0	0.000329554	0	0	0	0	0	0	0	0	0	0.0154818	0.0214818	0	0.000441963	0	0	0	0	0	0	0	0	0	0	0	0	0	0	0
Urticaceae	Urtica dioica L.	0	0	0	0	0	0	0.00742959	0.373826	0	0.0419265	0.000791782	0.000575407	0.00762411	0	0.103401	0	0.0105592	0	0	0	0.00645841	0.00114059	0	0.09466	0	0	0	0.628352	0	0.0128048	0	0.00644543	0	0.10094	0.332056	0.564462	0.000814089	0.033028
Ericaceae	Vaccinium myrtillus L.	0	0	0	0	0.00232558	0	0	0.0202699	0	0	0	0.000287704	0.00248227	0	0	0	0	0	0.0113077	0	0.025501	0	0	0	0	0	0	0	0	0	0	0	0.00609883	0.000202419	0	0	0	0
Caprifoliaceae	Valeriana officinalis L.	0	0	0	0	0	0	0.00048052	0	0	0	0	0	0	0	0	0	0	0	0	0	0	0	0	0	0	0	0	0	0	0	0	0	0	0	0	0	0	0
Scrophulariaceae	Verbascum thapsus L.	0	0	0	0	0	0	0	0	0	0	0.000625091	0	0	0	0	0	0	0	0	0	0	0	0	0	0	0	0	0	0	0	0	0	0	0	0	0	0	0
Verbenaceae	Verbena officinalis L.	0	0	0	0	0	0	0	0	0	0	0	0	0	0.0020499	0.00144113	0	0	0.000559195	0	0	0	0	0	0	0	0	0	0	0	0	0	0	0	0	0	0	0	0
Plantaginaceae	Veronica austriaca L.	0	0	0	0	0	0	0	0	0	0	0	0	0	0	0	0	0	0	0	0	0.0215927	0	0	0.00392955	0	0	0.0551704	0.00595998	0.0321937	0.0624235	0	0	0	0	0	0	0	0
Plantaginaceae	Veronica beccabunga L.	0	0	0	0	0	0	0	0	0	0	0	0	0	0	0	0	0	0	0	0	0.000471214	0	0	0	0	0	0	0	0	0	0	0	0	0	0	0	0	0
Plantaginaceae	Veronica chamaedrys L.	0	0	0	0	0	0	0	0	0	0	0	0	0	0	0	0	0	0	0.052939	0	0.0352025	0.000220114	0	0	0	0	0	0	0	0	0.0537978	0.00646721	0	0	0	0	0	0.00175681
Plantaginaceae	Veronica filiformis Sm.	0	0	0	0	0	0	0	0	0	0	0	0	0	0	0	0	0	0	0	0	0	0	0	0	0	0	0	0	0.0224068	0	0	0	0	0	0	0	0	0
Plantaginaceae	Veronica persica Poir.	0	0	0	0	0	0	0	0	0	0	0	0	0	0	0	0	0	0	0	0	0	0	0	0	0	0	0	0.0476799	0	0	0	0	0	0	0	0	0	0
Plantaginaceae	Veronica prostrata L.	0	0	0	0	0	0	0	0	0	0	0	0	0	0	0	0	0	0	0.000611226	0	0.0214541	0	0	0	0	0	0	0	0	0	0	0	0	0	0	0	0	0
Plantaginaceae	Veronica urticifolia Jacq.	0	0	0	0	0	0	0	0	0	0	0	0	0	0	0	0	0	0	0	0	0.00327078	0	0	0.000771876	0	0	0	0	0	0	0	0	0	0	0	0	0	0
Violaceae	Viola arvensis Murray	0	0	0	0	0	0	0	0.107693	0	0	0	0	0	0	0	0	0	0	0	0	0	0	0	0	0	0	0	0	0	0	0	0	0	0	0.000301677	0	0	0
Violaceae	Viola lutea Huds.	0	0	0	0	0	0	0	0	0	0	0	0	0	0	0	0	0	0	0	0	0.00457355	0	0	0.0102449	0	0	0	0	0	0	0	0	0	0	0	0	0	0
Violaceae	Viola tricolor L.	0	0	0	0	0	0	0	0.0364382	0	0	0	0	0	0	0.00122496	0	0	0	0	0	0.00113646	0	0.000302396	0	0	0	0	0	0.0933617	0	0	0	0	0.000400019	0.00395197	0.0109594	0.0179329	0
Lamiaceae	Vitex agnus-castus L.	0	0	0	0	0	0	0	0	0	0	0	0	0	0	0	0	0	0	0	0	0	0	0	0.34994	0	0	0	0	0	0	0	0	0	0	0	0	0	0
Compositae	Xeranthemum cylindraceum Sm.	0	0	0	0	0	0	0	0	0	0	0	0	0	0	0	0	0	0	0	0	0	0	0	0	0	0	0	0	0	0	0	0	0	0.0127283	0.000482684	0.000464079	0	0
Poaceae	Zea mays L.	0	0	0	0	0	0	0	0	0	0	0	0	0	0.00346363	0	0	0	0	0.00033957	0	0	0	0	0	0	0	0	0	0	0	0	0	0	0	0	0	0	0
	Sum	1	1	1	1	1	1	1	1	1	1	1	1	1	1	1	1	1	1	1	1	1	1	1	1	1	1	1	1	1	1	1	1	1	1	1	1	1	1
